# Supplementary material for: Rapid Visual Detection of Elite Erect Panicle Dense and Erect Panicle 1 Allele for Marker-Assisted Improvement in Rice (Oryza sativa L.) Using the Loop-Mediated Isothermal Amplification Method
Source: Curr Issues Mol Biol. 2024 Jan 4;46(1):498–512. doi: 10.3390/cimb46010032 (PMC10814556; doi:10.3390/cimb46010032)
Supplement: Supplementary file 1 [file cimb-46-00032-s001.zip]

Archive with 3 entries (2 files):
- cimb-2776571-supplementary/
- cimb-2776571-supplementary/S1.out
- cimb-2776571-supplementary/S2.out
