# Supplementary material for: Rapid Visual Detection of Elite Erect Panicle Dense and Erect Panicle 1 Allele for Marker-Assisted Improvement in Rice (Oryza sativa L.) Using the Loop-Mediated Isothermal Amplification Method
Source: Curr Issues Mol Biol. 2024 Jan 4;46(1):498–512. doi: 10.3390/cimb46010032 (PMC10814556; doi:10.3390/cimb46010032)
Supplement: Supplementary file 1 [file cimb-46-00032-s001.zip › cimb-2776571-supplementary/S1.out]

S1. Schematic comparison of the DEP1 from Nipponbare_IRGSP_4.0_AP008215.2 with the dep1 from 13 other varieties. Alignment methodology and interpretation refers to the literature: Zheng Zhang, Scott Schwartz, Lukas Wagner, and WebbMiller (2000), "A greedy algorithm for aligning DNA sequences", JComput Biol 2000; 7(1-2):203-14.

Sequence id					q. &s. start                    Sequence 				  q. &s. end
Nipponbare_IRGSP_4.0_AP008215.2                  17068522   ATGCTGTAAGCCAAACTGCAGTGCGTGCTGCGCTGGGTCATGCTGTAGTCCAGACTGCTG  17068581
WYG7_00017067                                    19979      ............................................................  19920
Changxianggeng1813_CP101152.1                    6706809    ............................................................  6706750
Shennong265_japonica_QWGC01000010.1              3657989    ............................................................  3658048
WYJ3_GWHBFQB00000150                             6584968    ............................................................  6584909
NH137_GWHBFMY00000037                            13638779   ............................................................  13638838
WYJ7_GWHBFKV00000002                             2867344    ............................................................  2867403
QCL2_GWHBFJT00000177                             6546540    ............................................................  6546481
LG5_xqGWHBKAV00000009                            16646440   ............................................................  16646499
NG39_xqGWHBKAT00000009                           16405488   ............................................................  16405547
YF47_xqGWHBKAR00000009                           16489212   ............................................................  16489271
WYG3_xqGWHBKAQ00000009                           16438932   ............................................................  16438991
SN265_xqGWHBKAP00000009                          16482191   ............................................................  16482250
Toyo_xqGWHBKAN00000009                           16466968   ............................................................  16467027
Nipponbare_IRGSP_4.0_AP008215.2                  17068582   CTCATGCTGTAAACCTAACTGCAGTTGCTGCAAGACCCCTTCTTGCTGCAAACCGAACTG  17068641
WYG7_00017067                                    19919      ............................................................  19860
Changxianggeng1813_CP101152.1                    6706749    ............................................................  6706690
Shennong265_QWGC01000010.1                       3658049    ............................................................  3658108
WYJ3_GWHBFQB00000150                             6584908    ............................................................  6584849
NH137_GWHBFMY00000037                            13638839   ............................................................  13638898
WYJ7_GWHBFKV00000002                             2867404    ............................................................  2867463
QCL2_GWHBFJT00000177                             6546480    ............................................................  6546421
LG5_GWHBKAV00000009                              16646500   ............................................................  16646559
NG39_GWHBKAT00000009                             16405548   ............................................................  16405607
YF47_GWHBKAR00000009                             16489272   ............................................................  16489331
WYG3_GWHBKAQ00000009                             16438992   ............................................................  16439051
SN265_GWHBKAP00000009                            16482251   ............................................................  16482310
Toyo_GWHBKAN00000009                             16467028   ............................................................  16467087
Nipponbare_IRGSP_4.0_AP008215.2                  17068642   CTCGTGCTCCTGTCCAAGCTGCAGCTCATGCTGCGATACATCGTGCTGCAAACCGAGCTG  17068701
WYG7_00017067                                    19859      ............................................................  19800
Changxianggeng1813_CP101152.1                    6706689    ............................................................  6706630
Shennong265_QWGC01000010.1                       3658109    ............................................................  3658168
WYJ3_GWHBFQB00000150                             6584848    ............................................................  6584789
NH137_GWHBFMY00000037                            13638899   ............................................................  13638958
WYJ7_GWHBFKV00000002                             2867464    ............................................................  2867523
QCL2_GWHBFJT00000177                             6546420    ............................................................  6546361
LG5_GWHBKAV00000009                              16646560   ............................................................  16646619
NG39_GWHBKAT00000009                             16405608   ............................................................  16405667
YF47_GWHBKAR00000009                             16489332   ............................................................  16489391
WYG3_GWHBKAQ00000009                             16439052   ............................................................  16439111
SN265_GWHBKAP00000009                            16482311   ............................................................  16482370
Toyo_GWHBKAN00000009                             16467088   ............................................................  16467147
Nipponbare_IRGSP_4.0_AP008215.2                  17068702   CACCTGCTTCAACATCTTTTCATGCTTCAAATCCCTGTACAGCTGCTTCAAGATCCCTTC  17068761
WYG7_00017067                                    19799      .................                                             19783
Changxianggeng1813_CP101152.1                    6706629    .................                                             6706613
Shennong265_QWGC01000010.1                       3658169    .................                                             3658185
WYJ3_GWHBFQB00000150                             6584788    .................                                             6584772
NH137_GWHBFMY00000037                            13638959   .................                                             13638975
WYJ7_GWHBFKV00000002                             2867524    .................                                             2867540
QCL2_GWHBFJT00000177                             6546360    .................                                             6546344
LG5_GWHBKAV00000009                              16646620   .................                                             16646636
NG39_GWHBKAT00000009                             16405668   .................                                             16405684
YF47_GWHBKAR00000009                             16489392   .................                                             16489408
WYG3_GWHBKAQ00000009                             16439112   .................                                             16439128
SN265_GWHBKAP00000009                            16482371   .................                                             16482387
Toyo_GWHBKAN00000009                             16467148   .................                                             16467164
Nipponbare_IRGSP_4.0_AP008215.2                  17068762   ATGCTTCAAGTCCCAGTGCAACTGCTCTAGCCCCAATTGCTGCACTTGCACCCTTCCAAG  17068821
Nipponbare_IRGSP_4.0_AP008215.2                  17068822   CTGTAGCTGCAAGGGCTGTGCCTGTCCAAGCTGTGGATGCAACGGCTGTGGCTGTCCAAG  17068881
Nipponbare_IRGSP_4.0_AP008215.2                  17068882   CTGCGGATGCAACGGTTGTGGCTGTCCAAGCTGCGGTTGCAACGGCTGTGGCCTTCCAAG  17068941
Nipponbare_IRGSP_4.0_AP008215.2                  17068942   CTGCGGTTGCAACGGCTGCGGCTCGTGCTCTTGCGCCCAATGCAAACCCGATTGTGGCTC  17069001
Nipponbare_IRGSP_4.0_AP008215.2                  17069002   GTGCTCTACCAATTGCTGTAGCTGCAAGCCAAGCTGCAACGGCTGCTGCGGCGAGCAGTG  17069061
Nipponbare_IRGSP_4.0_AP008215.2                  17069062   CTGCCGCTGCGCGGACTGCTTCTCCTGCTCGTGCCCTCGTTGCTCCAGCTGCTTCAACAT  17069121
Nipponbare_IRGSP_4.0_AP008215.2                  17069122   CTTCAAATGCTCCTGCGCTGGCTGCTGCTCGAGCCTGTGCAAGTGCCCCTGCACGACGCA  17069181
Nipponbare_IRGSP_4.0_AP008215.2                  17069182   GTGCTTCAGCTGCCAGTCGTCATGCTGCAAGCGGCAGCCTTCGTGCTGCAAGTGCCAGTC  17069241
Nipponbare_IRGSP_4.0_AP008215.2                  17069242   GTCTTGCTGCGAGGGGCAGCCTTCCTGCTGCGAGGGACACTGCTGCAGCCTCCCGAAACC  17069301
Nipponbare_IRGSP_4.0_AP008215.2                  17069302   GTCGTGCCCTGAATGTTCCTGTGGGTGTGTCTGGTCTTGCAAGAATTGTACAGAGGGTTG  17069361
WYG7_00017067                                    19770                                                           ¡Ä......  19765
Changxianggeng1813_CP101152.1                    6706600                                                         ¡Ä......  6706595
Shennong265_QWGC01000010.1                       3658198                                                         ¡Ä......  3658203
WYJ3_GWHBFQB00000150                             6584759                                                         ¡Ä......  6584754
NH137_GWHBFMY00000037                            13638988                                                        ¡Ä......  13638993
WYJ7_GWHBFKV00000002                             2867553                                                         ¡Ä......  2867558
QCL2_GWHBFJT00000177                             6546331                                                         ¡Ä......  6546326
LG5_GWHBKAV00000009                              16646649                                                        ¡Ä......  16646654
NG39_GWHBKAT00000009                             16405697                                                        ¡Ä......  16405702
YF47_GWHBKAR00000009                             16489421                                                        ¡Ä......  16489426
WYG3_GWHBKAQ00000009                             16439141                                                        ¡Ä......  16439146
SN265_GWHBKAP00000009                            16482400                                                        ¡Ä......  16482405
Toyo_GWHBKAN00000009                             16467176                                                        ¡Ä......  16467181
                                                                                                                 |
														 AGATCCTTTTTT
Nipponbare_IRGSP_4.0_AP008215.2                  17069362   TCGATGCCCACGGTGTCGTAACCCATGCTGTCTCAGTGGTTGCTTATGTTGATCTAGATC  17069421
WYG7_00017067                                    19764      ............................................................  19705
Changxianggeng1813_CP101152.1                    6706594    ............................................................  6706535
Shennong265_QWGC01000010.1                       3658204    ............................................................  3658263
WYJ3_GWHBFQB00000150                             6584753    ............................................................  6584694
NH137_GWHBFMY00000037                            13638994   ............................................................  13639053
WYJ7_GWHBFKV00000002                             2867559    ............................................................  2867618
QCL2_GWHBFJT00000177                             6546325    ............................................................  6546266
LG5_GWHBKAV00000009                              16646655   ............................................................  16646714
NG39_GWHBKAT00000009                             16405703   ............................................................  16405762
YF47_GWHBKAR00000009                             16489427   ............................................................  16489486
WYG3_GWHBKAQ00000009                             16439147   ............................................................  16439206
SN265_GWHBKAP00000009                            16482406   ............................................................  16482465
Toyo_GWHBKAN00000009                             16467182   ............................................................  16467241
Nipponbare_IRGSP_4.0_AP008215.2                  17069422   CttttttggttgttgtttttcttgtattttttAGTTGTTAGGCCTTTGATTAAGTTCGAA  17069481
WYG7_00017067                                    19704      ............................................................  19645
Changxianggeng1813_CP101152.1                    6706534    ............................................................  6706475
Shennong265_QWGC01000010.1                       3658264    ............................................................  3658323
WYJ3_GWHBFQB00000150                             6584693    ............................................................  6584634
NH137_GWHBFMY00000037                            13639054   ............................................................  13639113
WYJ7_GWHBFKV00000002                             2867619    ............................................................  2867678
QCL2_GWHBFJT00000177                             6546265    ............................................................  6546206
LG5_GWHBKAV00000009                              16646715   ............................................................  16646774
NG39_GWHBKAT00000009                             16405763   ............................................................  16405822
YF47_GWHBKAR00000009                             16489487   ............................................................  16489546
WYG3_GWHBKAQ00000009                             16439207   ............................................................  16439266
SN265_GWHBKAP00000009                            16482466   ............................................................  16482525
Toyo_GWHBKAN00000009                             16467242   ............................................................  16467301
Nipponbare_IRGSP_4.0_AP008215.2                  17069482   CTTTCATAAATATATGGTGTTTATCCTGTAAAGAAATGATGATTTCAAGGATTTTTCATA  17069541
WYG7_00017067                                    19644      ............................................................  19585
Changxianggeng1813_CP101152.1                    6706474    ............................................................  6706415
Shennong265_QWGC01000010.1                       3658324    ............................................................  3658383
WYJ3_GWHBFQB00000150                             6584633    ............................................................  6584574
NH137_GWHBFMY00000037                            13639114   ............................................................  13639173
WYJ7_GWHBFKV00000002                             2867679    ............................................................  2867738
QCL2_GWHBFJT00000177                             6546205    ............................................................  6546146
LG5_GWHBKAV00000009                              16646775   ............................................................  16646834
NG39_GWHBKAT00000009                             16405823   ............................................................  16405882
YF47_GWHBKAR00000009                             16489547   ............................................................  16489606
WYG3_GWHBKAQ00000009                             16439267   ............................................................  16439326
SN265_GWHBKAP00000009                            16482526   ............................................................  16482585
Toyo_GWHBKAN00000009                             16467302   ............................................................  16467361
Nipponbare_IRGSP_4.0_AP008215.2                  17069542   GCTATGAGACGAGGTTGAACCATTGAAGCGCC  17069573
WYG7_00017067                                    19584      ................................  19553
Changxianggeng1813_CP101152.1                    6706414    ................................  6706383
Shennong265_QWGC01000010.1                       3658384    ................................  3658415
WYJ3_GWHBFQB00000150                             6584573    ................................  6584542
NH137_GWHBFMY00000037                            13639174   ................................  13639205
WYJ7_GWHBFKV00000002                             2867739    ................................  2867770
QCL2_GWHBFJT00000177                             6546145    ................................  6546114
LG5_GWHBKAV00000009                              16646835   ................................  16646866
NG39_GWHBKAT00000009                             16405883   ................................  16405914
YF47_GWHBKAR00000009                             16489607   ................................  16489638
WYG3_GWHBKAQ00000009                             16439327   ................................  16439358
SN265_GWHBKAP00000009                            16482586   ................................  16482617
Toyo_GWHBKAN00000009                             16467362   ................................  16467393
