# Supplementary material for: Rapid Visual Detection of Elite Erect Panicle Dense and Erect Panicle 1 Allele for Marker-Assisted Improvement in Rice (Oryza sativa L.) Using the Loop-Mediated Isothermal Amplification Method
Source: Curr Issues Mol Biol. 2024 Jan 4;46(1):498–512. doi: 10.3390/cimb46010032 (PMC10814556; doi:10.3390/cimb46010032)
Supplement: Supplementary file 1 [file cimb-46-00032-s001.zip › cimb-2776571-supplementary/S2.out]

S2. DEP1 comparisons across nearly 600 different genomes.Query_1 = LOC_Os09g26999_DEP1. Alignment methodology and interpretation refers to the literature: Zheng Zhang, Scott Schwartz, Lukas Wagner, and WebbMiller (2000), "A greedy algorithm for aligning DNA sequences", JComput Biol 2000; 7(1-2):203-14.

Query_1                                          1          tctcttccctctctctctttctctctcCAAACCCCACGCACGCCGCGTCGCCGCCTCCTC  60
WSSM.fctg0000350:0-4820103(+)                    378238254  ............................................................  378238313
TG90_tmpJ.fChr9                                  16288171   ............................................................  16288230
TG81_bas.fChr9                                   16592298   ............................................................  16592357
TG65_trpJ.fChr9                                  16448551   ............................................................  16448610
TG63_trpJ.fChr9                                  16792608   ............................................................  16792667
TG46_tmpJ.fChr9                                  15802885   ............................................................  15802944
TG34_bas.fChr9                                   13945363   ............................................................  13945422
TG2_tmpJ.fChr9                                   16240447   ............................................................  16240506
TG29_tmpJ.fChr9                                  16610723   ............................................................  16610782
TG19_tmpJ.fChr9                                  17281113   ............................................................  17281172
TG17_trpJ.fChr9                                  16691784   ............................................................  16691843
TG15_trpJ.fChr9                                  16253090   ............................................................  16253149
Nipponbare022_Chr9                               16419842   ............................................................  16419901
KETANNANGKA_trpJ_Chr9                            16857104   ............................................................  16857163
CHAOMEO_trpJ_Chr9                                16906613   ............................................................  16906672
ARC10497_bas_Chr11                               12492333   ............................................................  12492274
ARC10497_bas_Chr9                                18245973   ............................................................  18246032
W1943_00019140                                   1139       ............................................................  1198
UR28_jap_00019741                                27428      ............................................................  27369
Nipponbare_00025620                              37003      ............................................................  36944
LG31_00009134                                    86615      ............................................................  86556
Koshihikari_00009316                             87112      ............................................................  87053
KY131_00016701                                   9689       ............................................................  9748
IL9_jap_00017037                                 9689       ............................................................  9748
HP98_jap_00030743                                27581      ............................................................  27522
HP91_2_jap_00029503                              9674       ............................................................  9733
HP48_jap_00025916                                27423      ............................................................  27364
HP45_jap_00018672                                9683       ............................................................  9742
HP38_jap_00026442                                16477      ............................................................  16536
HP314_jap_00028983                               16487      ............................................................  16546
HP14_jap_00015254                                37058      ............................................................  36999
HP13_2_jap_00016410                              27620      ............................................................  27561
HP103_jap_00018803                               9681       ............................................................  9740
GP77_jap_00025833                                37172      ............................................................  37113
GP761_1_jap_00022979                             27581      ............................................................  27522
GP677_jap_00017822                               9682       ............................................................  9741
GP669_jap_00015374                               37835      ............................................................  37776
GP640_jap_00027270                               9920       ............................................................  9979
GP567_jap_00016119                               9680       ............................................................  9739
GP551_jap_00019428                               71056      ............................................................  70997
GP536_jap_00029584                               37088      ............................................................  37029
GP39_jap_00019977                                37018      ............................................................  36959
GP295_1_Basmati_aro_00000145                     9772       ............................................................  9831
Nipponbare_IRGSP_1.0_AP014965.1                  16411151   ............................................................  16411210
Nipponbare_IRGSP_4.0_AP008215.2                  17064862   ............................................................  17064921
IRGC_80273_1_japonica_VYIH01000035.1             13143997   ............................................................  13144056
IRGC_12485_1_aromatic_VYID01000027.1             8447068    ............................................................  8447127
IRGC_19961_2_japonica_VYIC01000015.1             13480243   ............................................................  13480302
Carolina_jap_RPSM01000009.1                      15516580   ............................................................  15516639
WR04_6_Oryza_nivara_QKSA01000016.1               6440800    ............................................................  6440741
Kitaake_POTR01000341.1                           561702     ............................................................  561761
Nipponbare_PKRW01000115.1                        16313449   ............................................................  16313508
Suijing18_japonica_PDFQ01000538.1                762620     ............................................................  762679
A123_Japonica_JSUG01007780.1                     24250      ............................................................  24309
Zhonghua11_japonica_JAAKXV010000009.1            16266008   ............................................................  16266067
W1943rufi742013512|emb|CBQP010042726.1|          1159       ............................................................  1218
IRIS_313_7914_trop_CAKYAB010006230.1             4598122    ............................................................  4598181
IRIS_313_11127_subtrop_CAKXZX010006035.1         2159175    ............................................................  2159116
Kitaake_BQMD01000009.1                           16451907   ............................................................  16451966
Hitomebore_japonica_BACJ01047666.1               16802      ............................................................  16861
Nipponbare_AACV01020091.1                        8654       ............................................................  8595
ZCDJapGWHBFQF00000330                            7621116    ............................................................  7621175
NH240JapGWHBFQD00000045                          7563023    ............................................................  7563082
NH232JapGWHBFPY00000002                          6598078    ............................................................  6598019
NH223JapGWHBFPS00000007                          6586942    ............................................................  6586883
NH221JapGWHBFPQ00000013                          7483332    ............................................................  7483391
NH205JapGWHBFPC00000047                          6519400    ............................................................  6519341
NH204JapGWHBFPB00000162                          7678269    ............................................................  7678328
NH201JapGWHBFOY00000065                          7621939    ............................................................  7621998
NH193JapGWHBFOS00000002                          6436813    ............................................................  6436754
NH191JapGWHBFOQ00000297                          7566866    ............................................................  7566925
NH189JapGWHBFOO00000101                          4007583    ............................................................  4007524
NH176JapGWHBFOE00000039                          7514145    ............................................................  7514204
NH175JapGWHBFOD00000148                          7548984    ............................................................  7549043
NH171JapGWHBFOA00000008                          6620588    ............................................................  6620529
NH155JapGWHBFNP00000050                          1364511    ............................................................  1364570
NH152JapGWHBFNN00000045                          7548115    ............................................................  7548174
NH149JapGWHBFNK00000033                          13437717   ............................................................  13437776
NH146JapGWHBFNH00000388                          5785282    ............................................................  5785341
NH145JapGWHBFNG00000401                          3861974    ............................................................  3861915
NH142JapGWHBFND00000323                          8340593    ............................................................  8340652
NH141JapGWHBFNC00000019                          6640425    ............................................................  6640366
NH135JapGWHBFMW00000002                          9701483    ............................................................  9701542
NH125JapGWHBFMO00000002                          1359123    ............................................................  1359182
NH122indGWHBFMM00000026                          6715235    ............................................................  6715176
NH119JapGWHBFMK00000032                          2110025    ............................................................  2110084
NH117JapGWHBFMI00000001                          6583587    ............................................................  6583528
NH096JapGWHBFLQ00000073                          3215643    ............................................................  3215584
NH095unsuGWHBFLP00000007                         6762714    ............................................................  6762655
NH089JapGWHBFLJ00000025                          1111170    ............................................................  1111229
NH087JapGWHBFLI00000087                          4011443    ............................................................  4011384
NH075unsuGWHBFKY00000049                         3724765    ............................................................  3724706
NH062JapGWHBFKN00000056                          2038879    ............................................................  2038938
NH061JapGWHBFKM00000012                          2069596    ............................................................  2069655
NH060JapGWHBFKL00000039                          6577909    ............................................................  6577850
NH048JapGWHBFKC00000002                          4030755    ............................................................  4030696
NH047JapGWHBFKB00000091                          13108609   ............................................................  13108668
NH046JapGWHBFKA00000080                          5614972    ............................................................  5614913
NH041JapGWHBFJW00000072                          2102190    ............................................................  2102249
QTXTJapGWHBFJV00000069                           6597617    ............................................................  6597558
NH039JapGWHBFJU00000106                          13544960   ............................................................  13545019
NH034JapGWHBFJQ00000010                          6597226    ............................................................  6597167
NH033JapGWHBFJP00000122                          16261621   ............................................................  16261680
NH030JapGWHBFJO00000096                          3300061    ............................................................  3300120
NH017JapGWHBFJD00000115                          13505900   ............................................................  13505959
NH016JapGWHBFJC00000207                          6581555    ............................................................  6581496
NH013JapGWHBFJA00000237                          3356005    ............................................................  3356064
NH005JapGWHBFIS00000015                          3295718    ............................................................  3295777
NH003JapGWHBFIR00000127                          6600585    ............................................................  6600526
CW34_rufiGWHBFIL00000017                         1424081    ............................................................  1424022
QG10_jap_GWHBQTM00000009                         16593733   ............................................................  16593792
LTH_GWHBEBN00000009                              15634906   ............................................................  15634965
Basmati334contig_124                             6584839    ............................................................  6584780
ZH11_Chr9                                        16336528   ............................................................  16336587
Namroo_Chr9                                      17426611   ............................................................  17426670
LJ_jap_Chr9                                      15209670   ............................................................  15209729
Kosh_Chr9                                        16636116   ............................................................  16636175
KY131_Chr9                                       16293494   ............................................................  16293553
Basmati1_Chr9                                    17035982   ............................................................  17036041
02428_Chr9                                       15846208   ............................................................  15846267
LG31_xqGWHBKAU00000009                           16252752   ............................................................  16252811
Akita_xqGWHBKAO00000009                          16396949   ............................................................  16397008
Sasa_xqGWHBKAM00000009                           16765460   ............................................................  16765519
No8_xqGWHBKAL00000009                            16463152   ............................................................  16463211
Gim_xqGWHBKAK00000009                            16717360   ............................................................  16717419
Aikoku_xqGWHBKAJ00000009                         16505255   ............................................................  16505314
TG4_trpJ.fChr9                                   16031733   ............................................................  16031792
TG3_trpJ.fChr9                                   17132202   ............................................................  17132261
TG32_trpJ.fChr9                                  16826575   ............................................................  16826634
TG22_tmpJ.fChr9                                  16179997   ............................................................  16180056
TG22_min_Chr9                                    16401739   ............................................................  16401798
HP44_jap_00021858                                9682       ............................................................  9741
Azucena_japonica_PKQC01000045.1                  13260475   ............................................................  13260534
HEG4_2.0_japonica_JSUF01013673.1                 30437      ............................................................  30496
IRIS_313_10738_admix_CAKYAC010006078.1           4346750    ............................................................  4346691
RPYjapGWHBJWL00000012                            15593991   ............................................................  15594050
lemontJapGWHBFPI00000140                         16260577   ............................................................  16260636
NH168JapGWHBFNY00000001                          12862481   ............................................................  12862540
NH131JapGWHBFMS00000221                          7651507    ............................................................  7651566
NH022JapGWHBFJH00000002                          6585630    ............................................................  6585571
NH001JapGWHBFIP00000001                          12909270   ............................................................  12909329
DomSufid_contig_29                               6581581    ............................................................  6581522
lemont_Chr9                                      16655452   ............................................................  16655511
DHX2_Chr9                                        16489952   ............................................................  16490011
TG31_trpJ.fChr9                                  16335743   ............................................................  16335802
TG18_trpJ.fChr9                                  16845569   ............................................................  16845628
NH162unsuGWHBFNU00000018                         3974638    ............................................................  3974579
TG14_trpJ.fChr9                                  16320644   ............................................................  16320703
CW11_rufiGWHBFHW00000030                         460328     ............................................................  460269
CW01_rufiGWHBFHN00000002                         2237809    ............................................................  2237868
CW02_rufiGWHBFHO00000007                         2521990    ............................................................  2522049
CW18_rufiGWHBFID00000030                         3393833    ............................................................  3393774
HP390_jap_00029361                               27567      ............................................................  27508
NH156JapGWHBFNQ00000296                          7611447    ............................................................  7611506
NH147JapGWHBFNI00000246                          5054969    ............................................................  5054910
NH002JapGWHBFIQ00000219                          6677580    ............................................................  6677521
CW22_rufiGWHBFIG00000011                         2944484    ............................................................  2944543
W3078-2_00001699                                 6056       ............................................................  5997
CW05_rufiGWHBFHQ00000019                         933614     ............................................................  933555
W2012_00021660                                   8317       ............................................................  8258
CW15_rufiGWHBFIA00000026                         3234249    ............................................................  3234190
CW12_rufiGWHBFHX00000253                         193790     ............................................................  193731
CW13_rufiGWHBFHY00000012                         2051457    ............................................................  2051398
wild273.fChr9                                    19076177   ............................................................  19076236
CW23_rufiGWHBFIH00000044                         377052     ............................................................  376993
W1739_00012796                                   22003      ............................................................  21944
CW03_unsuGWHBFHP00000111                         2846729    ............................................................  2846788
W0141_00021184                                   8293       ............................................................  8234
CW37_rufiGWHBFIO00000023                         1477204    ............................................................  1477263
CW09_rufiGWHBFHU00000028                         1333915    ............................................................  1333856
TG54_bas.fChr9                                   23027954   ............................................................  23028013
CW32_rufiGWHBFIJ00000007                         7147676    ............................................................  7147617
CW21_rufiGWHBFIF00000039                         819068     ............................................................  819009
W3095-2_00008790                                 109194     ............................................................  109135
CW08_rufiGWHBFHT00000005                         3823687    ............................................................  3823628
W1979_00017594                                   11649      ............................................................  11708
W1777_00000754                                   94375      ............................................................  94316
CW17_rufiGWHBFIC00000042                         508641     ............................................................  508582
CW14_rufiGWHBFHZ00000026                         3000752    ............................................................  3000811
wild12.fChr9                                     21985831   ............................................................  21985890
CW16_rufiGWHBFIB00000020                         2402775    ............................................................  2402834
Oryza_rufipogon_GWHALOI00000110                  1303323    ............................................................  1303264
wild219.fChr9                                    21074074   ............................................................  21074133
CW33_rufiGWHBFIK00000006                         2242229    ............................................................  2242288
W1687_00046283                                   6923       ............................................................  6864
NH150indGWHBFNL00000017                          3032954    ............................................................  3033013
wild131.fChr9                                    23634569   ............................................................  23634628
CW19_rufiGWHBFIE00000077                         410094     ............................................................  410035
wild111.fChr9                                    22431581   ..........................................................C.  22431641
                                                                                                                    \   
                                                                                                                    |   
                                                                                                                    C
wild111.fChr9                                    22821647   ............................................................  22821706
LB120_Oryza_barthii_PQXQ01047893.1               26688      ............................................................  26629
Oryza_barthii_ABRL03000060.1                     12481271   ............................................................  12481330
NH286bartGWHBFRD00000027                         12709707   ............................................................  12709766
NH283bartGWHBFRA00000022                         1963076    ............................................................  1963135
IRGC_106523_1_rufipogon_JAAMOU010000131.1        116        ............................................................  175
IRGC_106523_1_rufipogon_JAAMOU010000082.1        18536054   ............................................................  18536113
CW35_rufiGWHBFIM00000050                         1797465    ............................................................  1797524
R1_rufipogon_GWHACCP00000244                     1875998    ............................................................  1876057
TG12_bas.fChr9                                   24961207   ............................................................  24961266
NH167indGWHBFNX00000080                          3783790    ............................................................  3783731
NH279bartGWHBFQW00000022                         183186     ..................C.........................................  183127
CW36_rufiGWHBFIN00000002                         4076086    ............................................................  4076027
Taxon_A_Oryza_rufipogon_LONB01001693.1           84673      ............................................................  84732
CW07_rufiGWHBFHS00000063                         207465     ............................................................  207406
CW31_rufiGWHBFII00000011                         4820430    ............................................................  4820489
WSSM.fChr9                                       3016760    ............................................................  3016819
TG33_ind.fChr9                                   17547056   ............................................................  17547115
HP577_ind_00003127                               19315      ............................................................  19374
GP540_aus_00002463                               27320      ............................................................  27261
GP51_ind_00012508                                160417     ............................................................  160358
R99_indica_QWGD01000403.1                        1931920    ............................................................  1931861
IRIS_313_11786_ind3_CAKYAE010005220.1            2666246    ............................................................  2666305
IRIS_313_12190_indx_CAKXZW010006314.1            2497388    ............................................................  2497447
IR64_indica_BLLQ01000009.1                       14312852   ............................................................  14312911
GM4indGWHBFQH00000032                            2751715    ............................................................  2751774
IR64indGWHBFPZ00000144                           2700020    ............................................................  2700079
NH208indGWHBFPF00000040                          3001070    ............................................................  3001129
NH173indGWHBFOB00000054                          2777315    ............................................................  2777374
NH159indGWHBFNT00000056                          2669216    ............................................................  2669275
NH132indGWHBFMT00000047                          2696081    ............................................................  2696140
NH094indGWHBFLO00000040                          3741900    ............................................................  3741841
NH092indGWHBFLM00000075                          3803308    ............................................................  3803249
NH083indGWHBFLF00000063                          3652069    ............................................................  3652010
NH081indGWHBFLD00000122                          2724625    ............................................................  2724684
NH077indGWHBFLA00000066                          6918594    ............................................................  6918535
MBWXindGWHBFKS00000105                           3721973    ............................................................  3721914
NH057indGWHBFKJ00000099                          2629309    ............................................................  2629250
Co22indGWHBFIX00000014                           3693793    ............................................................  3693734
WSSM_ind_Chr9                                    17895889   ............................................................  17895948
tumba_Chr9                                       17074340   ............................................................  17074399
R527_Chr9                                        17819941   ............................................................  17820000
IR64_Chr9                                        17131330   ............................................................  17131389
FH838_Chr9                                       16942654   ............................................................  16942713
wild65.fChr9                                     21506655   ............................................................  21506714
NH084indGWHBFLG00000016                          2838639    ............................................................  2838698
NH107indGWHBFLZ00000063                          2815407    ............................................................  2815466
NH076indGWHBFKZ00000116                          3761466    ............................................................  3761407
LARHAMUGAD_ind_Chr9                              17266783   ............................................................  17266842
IRGC_52339_1_indica_VYIE01000010.1               17266783   ............................................................  17266842
TG62_aus.fChr9                                   15190473   ............................................................  15190532
TG60_aus.fChr9                                   16418707   ............................................................  16418766
TG53_ind.fChr9                                   17235005   ............................................................  17235064
TG49_aus.fChr9                                   16491117   ............................................................  16491176
TG27_aus.fChr9                                   15853537   ............................................................  15853596
TG11_aus.fChr9                                   20046870   ............................................................  20046929
QUAN9311.fChr9                                   17344137   ............................................................  17344196
W3105_1_aus_00003628                             168055     ............................................................  167996
W1754_00006964                                   11941      ............................................................  12000
W0170_00002549                                   21814      ............................................................  21873
W0123-1_00001644                                 53209      ............................................................  53268
Kasalath_00016945                                11934      ............................................................  11993
GP62_aus_00043073                                6080       ............................................................  6139
GP104_DV_110_aus_00001609                        59576      ............................................................  59517
N_22_aus_LWDA02000129.1                          12448736   ............................................................  12448795
IRIS_313_8554_aus_CAKYAA010006731.1              2004038    ............................................................  2004097
IRIS_313_10879_admix_CAKXZZ010006487.1           3579590    ............................................................  3579531
Oryza_nivara_AWHD02000034.1                      2036480    ............................................................  2036539
N22ausGWHBFQE00000006                            6700269    ............................................................  6700210
KasalathausGWHBFPV00000038                       3470763    ............................................................  3470822
NH144ausGWHBFNF00000173                          3595536    ............................................................  3595477
NH138indGWHBFMZ00000041                          3689365    ............................................................  3689306
NH101indGWHBFLV00000430                          3565354    ............................................................  3565295
NH026ausGWHBFJK00000030                          3720262    ............................................................  3720203
NH008indGWHBFIV00000096                          907251     ............................................................  907192
tianfengB_GWHAORU00000006                        16425621   ............................................................  16425680
N22_Chr9                                         18206865   ............................................................  18206924
G46_Chr9                                         16154180   ............................................................  16154239
D62_Chr9                                         16976854   ............................................................  16976913
CN1_Chr9                                         16145348   ............................................................  16145407
TG70_ind.fChr9                                   17111626   ............................................................  17111685
Oryza_glaberrima_ADWL02000018.1                  13079069   ............................................................  13079128
NH277unsuGWHBFQU00000090                         2005792    ............................................................  2005851
NH275glabGWHBFQT00000026                         6345997    ............................................................  6345938
NH274glabGWHBFQS00000002                         165671     ............................................................  165612
NH273glabGWHBFQR00000009                         12698728   ............................................................  12698787
NH271glabGWHBFQP00000002                         6335372    ............................................................  6335313
NH270glabGWHBFQO00000112                         12862215   ............................................................  12862274
NH267glabGWHBFQL00000008                         6386737    ............................................................  6386678
NH266glabGWHBFQK00000107                         179066     ............................................................  179007
NH265glabGWHBFQJ00000054                         6354720    ............................................................  6354661
CG14_glaberrima_Chr9                             15463065   ............................................................  15463124
CR071_ind_JAKEPP010000048.1                      2632041    ............................................................  2631982
NH285bartGWHBFRC00000234                         170806     ............................................................  170747
TG87_kasalath.fChr5                              35295004   ............................................................  35294945
TG80_G46B.fChr9                                  15833290   ............................................................  15833349
TG55_ind.fChr9                                   16973026   ............................................................  16973085
NATELBORO_aus_Chr9                               16828009   ............................................................  16828068
IRGC_34749_1_aus_VYIG01000013.1                  16828009   ............................................................  16828068
IRIS_313_11360_aro_CAKXZV010006627.1             3503320    ............................................................  3503261
NH278bartGWHBFQV00000035                         6373666    ............................................................  6373607
W1698_00002608                                   24390      ............................................................  24331
TG88_ind.fChr9                                   16904260   ............................................................  16904319
GP124_DNJ_126_aus_00013303                       12294      ............................................................  12353
Tetep_indica_QQAJ01000009.2                      18606470   ............................................................  18606529
Tetep_indica_LQHG01000788.1                      19299      ............................................................  19358
Tadukan_Indica_LQHF01001496.1                    24351      ............................................................  24292
Tetep_aindGWHBFQG00000044                        3735211    ............................................................  3735152
NH192indGWHBFOR00000096                          3870183    ............................................................  3870124
NH187indGWHBFON00000010                          2566728    ............................................................  2566787
NH157indGWHBFNR00000029                          3772515    ............................................................  3772456
NH118indGWHBFMJ00000052                          2835069    ............................................................  2835128
NH112indGWHBFMD00000079                          3704645    ............................................................  3704586
NH110indGWHBFMB00000093                          2709788    ............................................................  2709847
NH091indGWHBFLL00000013                          2881754    ............................................................  2881813
NH085indGWHBFLH00000066                          3031689    ............................................................  3031748
NH065indGWHBFKQ00000014                          6738291    ............................................................  6738232
CW10_rufiGWHBFHV00000016                         3732710    ............................................................  3732651
CW06_unsuGWHBFHR00000017                         3719844    ............................................................  3719785
Oryza_glumipatula_ALNU03000061.1                 2209471    ......-..-.......--.........................................  2209526
NH281bartGWHBFQY00000006                         6427192    ............................................................  6427133
TG84_ind.fChr9                                   17306405   ............................................................  17306464
HP517_1_ind_00008485                             37767      ............................................................  37708
HP486_ind_00002511                               19179      ............................................................  19238
HP383_ind_00029897                               19289      ............................................................  19348
HP362_2_ind_00002424                             18911      ............................................................  18970
Taichung_Native_1_indica_JACXSC010000009.1       17371458   ............................................................  17371517
NH222indGWHBFPR00000160                          3792405    ............................................................  3792346
NH219indGWHBFPO00000043                          3703566    ............................................................  3703507
NH199indGWHBFOX00000184                          2714768    ............................................................  2714827
NH196indGWHBFOU00000079                          3736457    ............................................................  3736398
NH190indGWHBFOP00000246                          2765369    ............................................................  2765428
NH183indGWHBFOK00000058                          3857045    ............................................................  3856986
NH182indGWHBFOJ00000209                          3714662    ............................................................  3714603
NJ6indGWHBFOI00000046                            2231453    ............................................................  2231512
NH179indGWHBFOH00000026                          3704236    ............................................................  3704177
NH170indGWHBFNZ00000056                          3705808    ............................................................  3705749
NH151indGWHBFNM00000015                          6775104    ............................................................  6775045
NH140indGWHBFNB00000060                          3801926    ............................................................  3801867
NH130indGWHBFMR00000063                          2770995    ............................................................  2771054
NH123indGWHBFMN00000037                          2794434    ............................................................  2794493
NH116indGWHBFMH00000038                          17200227   ............................................................  17200286
NH104indGWHBFLX00000022                          3733032    ............................................................  3732973
NH074indGWHBFKX00000148                          2720255    ............................................................  2720314
NH073indGWHBFKW00000059                          3706656    ............................................................  3706597
NH070indGWHBFKU00000051                          2734137    ............................................................  2734196
NH069indGWHBFKT00000044                          5588943    ............................................................  5589002
NH064indGWHBFKP00000029                          2729991    ............................................................  2730050
NH063indGWHBFKO00000170                          3743709    ............................................................  3743650
NH021indGWHBFJG00000072                          2330298    ............................................................  2330357
NH019indGWHBFJF00000130                          3852567    ............................................................  3852508
NH007indGWHBFIU00000014                          3037320    ............................................................  3037379
NH280bartGWHBFQX00000083                         6288387    ............................................................  6288328
TG76_ind.fChr9                                   15571543   ............................................................  15571602
NH177indGWHBFOF00000082                          3750568    ............................................................  3750509
TG82_ind.fChr9                                   15723672   ............................................................  15723731
TG75_tmpJ.fChr9                                  25128460   ............................................................  25128519
TG6_aus.fChr9                                    16608356   ............................................................  16608415
TG68_ind.fChr9                                   17046661   ............................................................  17046720
TG61_ind.fChr9                                   16909805   ............................................................  16909864
TG59_ind.fChr9                                   17720876   ............................................................  17720935
TG52_trpJ.fChr9                                  16849882   ............................................................  16849941
TG28_ind.fChr9                                   21117561   ............................................................  21117620
TG24_ind.fChr9                                   20577654   ............................................................  20577713
TG21_ind.fChr9                                   17001966   ............................................................  17002025
TG10_xian.fChr9                                  16779878   ............................................................  16779937
HP492_ind_00026727                               19326      ............................................................  19385
HP407_ind_00012415                               22874      ............................................................  22933
HP396_ind_00022162                               146194     ............................................................  146135
HP274_ind_00032413                               19322      ............................................................  19381
HP263_ind_00002484                               27116      ............................................................  27057
HP119_ind_00014335                               98064      ............................................................  98005
GLA4_00002822                                    22865      ............................................................  22924
9311_indica_JACJVK010000215.1                    1059438    ............................................................  1059379
ZS97_CP056060.1                                  16080283   ............................................................  16080342
9311_indica_PKRX01000012.1                       17273420   ............................................................  17273479
ZS97_LBBA01015381.1                              658586     ............................................................  658645
Jiayu_253_indica_JAGTXN010000012.1               17589501   ............................................................  17589560
9311_indica_JACJVL010000008.1                    17938602   ............................................................  17938661
9311_AAAA02027571.1                              46122      ............................................................  46063
Lh9_indGWHBJWJ00000003                           17084903   ............................................................  17084962
9311indGWHBFPX00000077                           3702781    ............................................................  3702722
NH220indGWHBFPP00000052                          3671038    ............................................................  3670979
NH214indGWHBFPK00000077                          2714831    ............................................................  2714890
NH213indGWHBFPJ00000042                          5140258    ............................................................  5140199
Cy1BindGWHBFPH00000048                           3667137    ............................................................  3667078
NH210indGWHBFPG00000058                          6980101    ............................................................  6980042
NH207indGWHBFPE00000048                          3672582    ............................................................  3672523
NH202indGWHBFOZ00000022                          2800969    ............................................................  2801028
NH197indGWHBFOV00000093                          3714498    ............................................................  3714439
NH194indGWHBFOT00000125                          2698419    ............................................................  2698478
LCHindGWHBFOG00000050                            2771579    ............................................................  2771638
R42unsuGWHBFNV00000095                           6754472    ............................................................  6754413
NH143indGWHBFNE00000039                          2227572    ............................................................  2227631
gZS97BindGWHBFNA00000070                         3712842    ............................................................  3712783
NH134indGWHBFMV00000042                          2927422    ............................................................  2927363
NH133indGWHBFMU00000067                          6338323    ............................................................  6338264
NH129indGWHBFMQ00000076                          2726829    ............................................................  2726888
NH113indGWHBFME00000078                          3710334    ............................................................  3710275
NH109indGWHBFMA00000093                          2239062    ............................................................  2239121
GLA15indGWHBFLW00000040                          3669650    ............................................................  3669591
NH100indGWHBFLU00000057                          2773498    ............................................................  2773557
NH099indGWHBFLT00000084                          2757041    ............................................................  2757100
NH098indGWHBFLS00000105                          2696567    ............................................................  2696626
NH097indGWHBFLR00000058                          2718980    ............................................................  2719039
TQ_indGWHBFLN00000115                            7016356    ............................................................  7016415
NH090indGWHBFLK00000137                          3691839    ............................................................  3691780
NH082indGWHBFLE00000015                          2953706    ............................................................  2953765
NH080indGWHBFLC00000031                          387282     ............................................................  387223
NH058indGWHBFKK00000053                          2755197    ............................................................  2755256
NH055indGWHBFKH00000055                          2145197    ............................................................  2145256
NTHindGWHBFKG00000058                            3714185    ............................................................  3714126
GLA4indGWHBFKF00000049                           2753784    ............................................................  2753843
AJNTindGWHBFKE00000062                           2742012    ............................................................  2742071
NJ11indGWHBFKD00000112                           2736067    ............................................................  2736126
NH045indGWHBFJZ00000090                          3807018    ............................................................  3806959
NH036indGWHBFJS00000114                          559801     ............................................................  559742
NH009indGWHBFIW00000021                          2837395    ............................................................  2837454
R9311_GWHBEBR00000009                            17230606   ............................................................  17230665
zs97RS3_GWHBCKZ00000009                          16080283   ............................................................  16080342
YX1_Chr9                                         17196450   ............................................................  17196509
TM_ind_Chr9                                      17255761   ............................................................  17255820
II32_Chr9                                        15986033   ............................................................  15986092
FS32_Chr9                                        16166011   ............................................................  16166070
Digu_ind_Chr9                                    15996799   ............................................................  15996858
9311Chr9                                         17817911   ............................................................  17817970
TG8_ind.fChr9                                    17201840   ............................................................  17201899
TG50_indChr9                                     17019025   ............................................................  17019084
NH284bartGWHBFRB00000002                         12681990   ............................................................  12682049
IR26indGWHBFQC00000047                           3659286    ............................................................  3659227
RD23indGWHBFPN00000058                           3645816    ............................................................  3645757
TQxhindGWHBFMP00000002                           3608603    ............................................................  3608544
TG58_ind.fChr8                                   34748474   ............................................................  34748415
RP_Bio_226_indica_CP012617.1                     13840098   ............................................................  13840157
IRGC_26624_2_indica_VXJI01000011.1               17320720   ............................................................  17320779
TG86_ind.fChr9                                   26548508   ............................................................  26548567
TG85_bas.fChr9                                   17181673   ............................................................  17181732
TG83_ind.fChr9                                   17206916   ............................................................  17206975
TG7_ind.fChr12                                   30265120   ............................................................  30265061
TG78_ind.fChr9                                   8071899    ............................................................  8071958
TG64_trpJ.fChr9                                  18520794   ............................................................  18520853
TG5_ind.fChr9                                    16487797   ............................................................  16487856
TG51_ind.fChr9                                   24438200   ............................................................  24438259
TG45_TCN1.fChr9                                  17459219   ............................................................  17459278
TG30_ind.fChr9                                   17708758   ............................................................  17708817
PR106_ind_Chr9                                   17854826   ............................................................  17854885
LIMA_ind_Chr9                                    16980228   ............................................................  16980287
GP772_1_ind_00014035                             30880      ............................................................  30821
GP72_ind_00007870                                98201      ............................................................  98142
GP3__ind_00012279                                59067      ............................................................  59008
GP22_IR_2797_115_30_ind_00006487                 23092      ............................................................  23151
DHX2_00003349                                    164848     ............................................................  164789
R498_CP018165.1                                  17780319   ............................................................  17780378
R600_indica_VYYU01000009.1                       17809153   ............................................................  17809212
IRGC_65972_1_indica_VYIF01000014.1               17649567   ............................................................  17649626
IRGC_53418_1_indica_VYIB01000012.1               17854826   ............................................................  17854885
IRGC_81487_1_indica_VXJH01000012.1               16980228   ............................................................  16980287
IR64_indica_RWKJ01000091.1                       4151884    ............................................................  4151943
IR8_indica_MPPV01000051.1                        2930669    ............................................................  2930728
KMR3_indica_gi|1030291002|gb|LVCG01000012.1|     19553      ............................................................  19612
Minghui63_indicaLNNK02000014.1                   5525426    ............................................................  5525485
Minghui63_indicaLBAZ01019352.1                   83413      ............................................................  83472
IRIS_313_10059_temp_CAKYAD010000041.1            5920666    ............................................................  5920607
IRIS_313_10314_indx_CAKXZY010006985.1            2627666    ............................................................  2627725
HR12_Indica_AZTA02000009.1                       10781093   ............................................................  10781152
DGBindGWHBFQI00000018                            3760484    ............................................................  3760425
Miyang46indGWHBFQA00000037                       3702693    ............................................................  3702634
PA64SunsuGWHBFPW00000069                         3705301    ............................................................  3705242
IR8indGWHBFPU00000062                            3682381    ............................................................  3682322
NH215indGWHBFPL00000043                          2707822    ............................................................  2707881
NH206indGWHBFPD00000013                          2872741    ............................................................  2872800
NH203indGWHBFPA00000030                          2765995    ............................................................  2766054
NH198indGWHBFOW00000045                          3680970    ............................................................  3680911
IR24indGWHBFOM00000048                           2765476    ............................................................  2765535
NH184indGWHBFOL00000024                          3649263    ............................................................  3649204
NH166indGWHBFNW00000052                          3901773    ............................................................  3901714
NH158indGWHBFNS00000040                          2692026    ............................................................  2692085
NH153indGWHBFNO00000049                          7017546    ............................................................  7017487
NH136indGWHBFMX00000069                          2771393    ............................................................  2771452
NH120indGWHBFML00000112                          2727489    ............................................................  2727548
NH111indGWHBFMC00000044                          3690741    ............................................................  3690682
NH105indGWHBFLY00000094                          6942398    ............................................................  6942339
NH079indGWHBFLB00000022                          3725182    ............................................................  3725123
NH056indGWHBFKI00000052                          2781460    ............................................................  2781519
NH042indGWHBFJX00000017                          2849282    ............................................................  2849341
NH035indGWHBFJR00000105                          2935257    ............................................................  2935316
NH029indGWHBFJN00000058                          2690555    ............................................................  2690614
NH028indGWHBFJM00000056                          2951080    ............................................................  2951139
NH027indGWHBFJL00000062                          3708472    ............................................................  3708413
NH025indGWHBFJJ00000055                          6808421    ............................................................  6808362
NH024indGWHBFJI00000074                          2211021    ............................................................  2211080
NH018indGWHBFJE00000010                          3766618    ............................................................  3766559
NH014indGWHBFJB00000049                          3685786    ............................................................  3685727
NH012indGWHBFIZ00000217                          5196227    ............................................................  5196168
NH011indGWHBFIY00000022                          2293439    ............................................................  2293498
J4155S_GWHBJTP00000009                           17625715   ............................................................  17625774
LK638S_GWHBJTN00000009                           16933911   ............................................................  16933970
Huazhan_GWHBJTM00000009                          17585589   ............................................................  17585648
MH63RS3_GWHBCKY00000009                          17865576   ............................................................  17865635
MH63KL1_GWHBCKX00000012                          18097889   ............................................................  18097948
huazhan_GWHAORT00000009                          17435413   ............................................................  17435472
Y58S_Chr9                                        16251393   ............................................................  16251452
Y3551_Chr9                                       17903755   ............................................................  17903814
S548_indChr9                                     17882751   ............................................................  17882810
R498_Chr9                                        17780319   ............................................................  17780378
Guang8_Chr9                                      17502865   ............................................................  17502924
Gui630_Chr9                                      17184800   ............................................................  17184859
TG77_ind.fChr9                                   22759449   ............................................................  22759508
TG56_ind.fChr9                                   17595552   ............................................................  17595611
TG16_ind.fChr9                                   19138319   ............................................................  19138378
TG13_xian.fChr9                                  17325697   ............................................................  17325756
HP327_ind_00008688                               63308      ............................................................  63249
NH174indGWHBFOC00000012                          2734579    ............................................................  2734638
NH115indGWHBFMG00000057                          2967691    ............................................................  2967750
AZZindGWHBFMF00000079                            2234461    ............................................................  2234520
NH044indGWHBFJY00000203                          6765752    ............................................................  6765693
NH006indGWHBFIT00000066                          6863526    ............................................................  6863467
W0128_00002967                                   2058       ............................................................  2117
PeiAi64S_indica_AVAD01030447.1                   26014      ............................................................  26073
TG43_ind.fChr9                                   17874646   ............................................................  17874705
TG1_xian.fChr9                                   16281079   ............................................................  16281138
TG42_ind.fChr9                                   17162730   ...................--.......................................  17162787
PQXR01034884                                     15822      ............................................................  15881
NH224indGWHBFPT00000015                          6854656    ............................................................  6854597
J4115_Contig137END                               26310      ............................................................  26369
liuxu_indica_WGGU01000010.1                      17018224   ............................................................  17018283
NH066indGWHBFKR00000021                          2793105    ............................................................  2793164
NH268glabGWHBFQM00000054                         12898038   ............................................................  12898097
NH272glabGWHBFQQ00000013                         2833122    ............................................................  2833181
NH269glabGWHBFQN00000035                         6338742    ............................................................  6338683
NH216indGWHBFPM00000057                          3694937    ............................................................  3694878
J23B_ind_JAKEPO010000045.1                       2848360    ......-..........-..-.......................................  2848416
J4115_Chr9                                       16956248   ...........-...................-............................  16956305
IL50_13_indica_gi|1030303404|gb|LVCH01001603.1|  13354      ............................................................  13295
c117700204.Contig1                               4198       ............................................................  4139
J4115_Contig92END                                23798      ............................................................  23857
kasalath_chr09                                   15787087   ............................................................  15787146
WYG7_00017067                                    23639      ............................................................  23580
C1813_jap_CP101152.1                             6710469    ............................................................  6710410
Shennong_265_japonica_QWGC01000010.1             3654329    ............................................................  3654388
WYJ3JapGWHBFQB00000150                           6588628    ............................................................  6588569
NH137JapGWHBFMY00000037                          13635119   ............................................................  13635178
WYJ7JapGWHBFKV00000002                           2863684    ............................................................  2863743
QCL2JapGWHBFJT00000177                           6550200    ............................................................  6550141
LG5_xqGWHBKAV00000009                            16642780   ............................................................  16642839
NG39_xqGWHBKAT00000009                           16401828   ............................................................  16401887
YF47_xqGWHBKAR00000009                           16485552   ............................................................  16485611
WYG3_xqGWHBKAQ00000009                           16435272   ............................................................  16435331
SN265_xqGWHBKAP00000009                          16478531   ............................................................  16478590
Toyo_xqGWHBKAN00000009                           16463308   ............................................................  16463367
B88_Oryza_barthii_PTLQ01066000.1                 8512       ............................................................  8453
RD23_Oryza_longistaminata_LQBC01000305.1         280768     ............................................................  280709
Co39_Indica_SWLY01004919.1                       2110       ............................................................  2051
Co39_Indica_LQHE01004216.1                       8591       ............................................................  8532
Oryza_longistaminata_AMDW01060763.1              3865       ............................................................  3806
W2112_Oryza_meridionalis_ALNW03000193.1          2369729    .................A..........................................  2369788
Taxon_B_Oryza_meridionalis_LONC01002230.1        42850      .................A..........................................  42909
W0002_Oryza_officinalis_BDMV01000009.1           25872715                                                   ............  25872727
                                                                                                                    \   
                                                                                                                    |   
                                                                                                                    C
PPR1_alta_GWHAZTO00000009                        21482299                                                   ............  21482311
                                                                                                                    \   
                                                                                                                    |   
                                                                                                                    C
PPR1_alta_GWHAZTO00000021                        20325399   ......-..-...A................................-----..---....  20325448
Oryza_punctata_AVCL02000071.1                    16091588           ......T..........................T..................  16091643
                                                                                                                     \ \
                                                                                                                     | |
                                                                                                                   GTC C
JAIFGZ020000478.1                                5246031    ......-..-...A...........A....................-----------...  5245985
australiensis.2.JAIFGZ010001001.1                5246031    ......-..-...A...........A....................-----------...  5245985
Koshihikari_japonica_BABO01486714.1              6087       ............................................................  6146
Oryza_brachyantha_AGAT02000065.1                 7046356          ............CC..................-.---...-A.....--.-..-  7046400
Oryza_coarctata_WLYV01053323.1                   216587             .......................A......-.-.-...--....T......T  216540
                                                                        \                                               
                                                                        |                                               
                                                                        C
Pcoar.1_coarctata.1.JAAAWL010000058.1            289405             .......................A......-.-.-...--....T......T  289452
                                                                        \                                               
                                                                        |                                               
                                                                        C

Query_1                                          61         CTCTCCATCTCCGCTGCTATTATTGCCCGCGCAGACGCAGGCCACCATCCTTCCTCTCGC  120
WSSM.fctg0000350:0-4820103(+)                    378238314  ............................................................  378238373
TG90_tmpJ.fChr9                                  16288231   ............................................................  16288290
TG81_bas.fChr9                                   16592358   ............................................................  16592417
TG65_trpJ.fChr9                                  16448611   ............................................................  16448670
TG63_trpJ.fChr9                                  16792668   ............................................................  16792727
TG46_tmpJ.fChr9                                  15802945   ............................................................  15803004
TG34_bas.fChr9                                   13945423   ............................................................  13945482
TG2_tmpJ.fChr9                                   16240507   ............................................................  16240566
TG29_tmpJ.fChr9                                  16610783   ............................................................  16610842
TG19_tmpJ.fChr9                                  17281173   ............................................................  17281232
TG17_trpJ.fChr9                                  16691844   ............................................................  16691903
TG15_trpJ.fChr9                                  16253150   ............................................................  16253209
Nipponbare022_Chr9                               16419902   ............................................................  16419961
KETANNANGKA_trpJ_Chr9                            16857164   ............................................................  16857223
CHAOMEO_trpJ_Chr9                                16906673   ............................................................  16906732
ARC10497_bas_Chr11                               12492273   ............................................................  12492214
ARC10497_bas_Chr9                                18246033   ............................................................  18246092
W1943_00019140                                   1199       ............................................................  1258
UR28_jap_00019741                                27368      ............................................................  27309
Nipponbare_00025620                              36943      ............................................................  36884
LG31_00009134                                    86555      ............................................................  86496
Koshihikari_00009316                             87052      ............................................................  86993
KY131_00016701                                   9749       ............................................................  9808
IL9_jap_00017037                                 9749       ............................................................  9808
HP98_jap_00030743                                27521      ............................................................  27462
HP91_2_jap_00029503                              9734       ............................................................  9793
HP48_jap_00025916                                27363      ............................................................  27304
HP45_jap_00018672                                9743       ............................................................  9802
HP38_jap_00026442                                16537      ............................................................  16596
HP314_jap_00028983                               16547      ............................................................  16606
HP14_jap_00015254                                36998      ............................................................  36939
HP13_2_jap_00016410                              27560      ............................................................  27501
HP103_jap_00018803                               9741       ............................................................  9800
GP77_jap_00025833                                37112      ............................................................  37053
GP761_1_jap_00022979                             27521      ............................................................  27462
GP677_jap_00017822                               9742       ............................................................  9801
GP669_jap_00015374                               37775      ............................................................  37716
GP640_jap_00027270                               9980       ............................................................  10039
GP567_jap_00016119                               9740       ............................................................  9799
GP551_jap_00019428                               70996      ............................................................  70937
GP536_jap_00029584                               37028      ............................................................  36969
GP39_jap_00019977                                36958      ............................................................  36899
GP295_1_Basmati_aro_00000145                     9832       ............................................................  9891
Nipponbare_IRGSP_1.0_AP014965.1                  16411211   ............................................................  16411270
Nipponbare_IRGSP_4.0_AP008215.2                  17064922   ............................................................  17064981
IRGC_80273_1_japonica_VYIH01000035.1             13144057   ............................................................  13144116
IRGC_12485_1_aromatic_VYID01000027.1             8447128    ............................................................  8447187
IRGC_19961_2_japonica_VYIC01000015.1             13480303   ............................................................  13480362
Carolina_jap_RPSM01000009.1                      15516640   ............................................................  15516699
WR04_6_Oryza_nivara_QKSA01000016.1               6440740    ............................................................  6440681
Kitaake_POTR01000341.1                           561762     ............................................................  561821
Nipponbare_PKRW01000115.1                        16313509   ............................................................  16313568
Suijing18_japonica_PDFQ01000538.1                762680     ............................................................  762739
A123_Japonica_JSUG01007780.1                     24310      ............................................................  24369
Zhonghua11_japonica_JAAKXV010000009.1            16266068   ............................................................  16266127
W1943rufi742013512|emb|CBQP010042726.1|          1219       ............................................................  1278
IRIS_313_7914_trop_CAKYAB010006230.1             4598182    ............................................................  4598241
IRIS_313_11127_subtrop_CAKXZX010006035.1         2159115    ............................................................  2159056
Kitaake_BQMD01000009.1                           16451967   ............................................................  16452026
Hitomebore_japonica_BACJ01047666.1               16862      ............................................................  16921
Nipponbare_AACV01020091.1                        8594       ............................................................  8535
ZCDJapGWHBFQF00000330                            7621176    ............................................................  7621235
NH240JapGWHBFQD00000045                          7563083    ............................................................  7563142
NH232JapGWHBFPY00000002                          6598018    ............................................................  6597959
NH223JapGWHBFPS00000007                          6586882    ............................................................  6586823
NH221JapGWHBFPQ00000013                          7483392    ............................................................  7483451
NH205JapGWHBFPC00000047                          6519340    ............................................................  6519281
NH204JapGWHBFPB00000162                          7678329    ............................................................  7678388
NH201JapGWHBFOY00000065                          7621999    ............................................................  7622058
NH193JapGWHBFOS00000002                          6436753    ............................................................  6436694
NH191JapGWHBFOQ00000297                          7566926    ............................................................  7566985
NH189JapGWHBFOO00000101                          4007523    ............................................................  4007464
NH176JapGWHBFOE00000039                          7514205    ............................................................  7514264
NH175JapGWHBFOD00000148                          7549044    ............................................................  7549103
NH171JapGWHBFOA00000008                          6620528    ............................................................  6620469
NH155JapGWHBFNP00000050                          1364571    ............................................................  1364630
NH152JapGWHBFNN00000045                          7548175    ............................................................  7548234
NH149JapGWHBFNK00000033                          13437777   ............................................................  13437836
NH146JapGWHBFNH00000388                          5785342    ............................................................  5785401
NH145JapGWHBFNG00000401                          3861914    ............................................................  3861855
NH142JapGWHBFND00000323                          8340653    ............................................................  8340712
NH141JapGWHBFNC00000019                          6640365    ............................................................  6640306
NH135JapGWHBFMW00000002                          9701543    ............................................................  9701602
NH125JapGWHBFMO00000002                          1359183    ............................................................  1359242
NH122indGWHBFMM00000026                          6715175    ............................................................  6715116
NH119JapGWHBFMK00000032                          2110085    ............................................................  2110144
NH117JapGWHBFMI00000001                          6583527    ............................................................  6583468
NH096JapGWHBFLQ00000073                          3215583    ............................................................  3215524
NH095unsuGWHBFLP00000007                         6762654    ............................................................  6762595
NH089JapGWHBFLJ00000025                          1111230    ............................................................  1111289
NH087JapGWHBFLI00000087                          4011383    ............................................................  4011324
NH075unsuGWHBFKY00000049                         3724705    ............................................................  3724646
NH062JapGWHBFKN00000056                          2038939    ............................................................  2038998
NH061JapGWHBFKM00000012                          2069656    ............................................................  2069715
NH060JapGWHBFKL00000039                          6577849    ............................................................  6577790
NH048JapGWHBFKC00000002                          4030695    ............................................................  4030636
NH047JapGWHBFKB00000091                          13108669   ............................................................  13108728
NH046JapGWHBFKA00000080                          5614912    ............................................................  5614853
NH041JapGWHBFJW00000072                          2102250    ............................................................  2102309
QTXTJapGWHBFJV00000069                           6597557    ............................................................  6597498
NH039JapGWHBFJU00000106                          13545020   ............................................................  13545079
NH034JapGWHBFJQ00000010                          6597166    ............................................................  6597107
NH033JapGWHBFJP00000122                          16261681   ............................................................  16261740
NH030JapGWHBFJO00000096                          3300121    ............................................................  3300180
NH017JapGWHBFJD00000115                          13505960   ............................................................  13506019
NH016JapGWHBFJC00000207                          6581495    ............................................................  6581436
NH013JapGWHBFJA00000237                          3356065    ............................................................  3356124
NH005JapGWHBFIS00000015                          3295778    ............................................................  3295837
NH003JapGWHBFIR00000127                          6600525    ............................................................  6600466
CW34_rufiGWHBFIL00000017                         1424021    ............................................................  1423962
QG10_jap_GWHBQTM00000009                         16593793   ............................................................  16593852
LTH_GWHBEBN00000009                              15634966   ............................................................  15635025
Basmati334contig_124                             6584779    ............................................................  6584720
ZH11_Chr9                                        16336588   ............................................................  16336647
Namroo_Chr9                                      17426671   ............................................................  17426730
LJ_jap_Chr9                                      15209730   ............................................................  15209789
Kosh_Chr9                                        16636176   ............................................................  16636235
KY131_Chr9                                       16293554   ............................................................  16293613
Basmati1_Chr9                                    17036042   ............................................................  17036101
02428_Chr9                                       15846268   ............................................................  15846327
LG31_xqGWHBKAU00000009                           16252812   ............................................................  16252871
Akita_xqGWHBKAO00000009                          16397009   ............................................................  16397068
Sasa_xqGWHBKAM00000009                           16765520   ............................................................  16765579
No8_xqGWHBKAL00000009                            16463212   ............................................................  16463271
Gim_xqGWHBKAK00000009                            16717420   ............................................................  16717479
Aikoku_xqGWHBKAJ00000009                         16505315   ............................................................  16505374
TG4_trpJ.fChr9                                   16031793   ............................................................  16031852
TG3_trpJ.fChr9                                   17132262   ............................................................  17132321
TG32_trpJ.fChr9                                  16826635   ............................................................  16826694
TG22_tmpJ.fChr9                                  16180057   ............................................................  16180116
TG22_min_Chr9                                    16401799   ............................................................  16401858
HP44_jap_00021858                                9742       ............................................................  9801
Azucena_japonica_PKQC01000045.1                  13260535   ............................................................  13260594
HEG4_2.0_japonica_JSUF01013673.1                 30497      ............................................................  30556
IRIS_313_10738_admix_CAKYAC010006078.1           4346690    ............................................................  4346631
RPYjapGWHBJWL00000012                            15594051   ............................................................  15594110
lemontJapGWHBFPI00000140                         16260637   ............................................................  16260696
NH168JapGWHBFNY00000001                          12862541   ............................................................  12862600
NH131JapGWHBFMS00000221                          7651567    ............................................................  7651626
NH022JapGWHBFJH00000002                          6585570    ............................................................  6585511
NH001JapGWHBFIP00000001                          12909330   ............................................................  12909389
DomSufid_contig_29                               6581521    ............................................................  6581462
lemont_Chr9                                      16655512   ............................................................  16655571
DHX2_Chr9                                        16490012   ............................................................  16490071
TG31_trpJ.fChr9                                  16335803   ............................................................  16335862
TG18_trpJ.fChr9                                  16845629   ............................................................  16845688
NH162unsuGWHBFNU00000018                         3974578    ............................................................  3974519
TG14_trpJ.fChr9                                  16320704   ............................................................  16320763
CW11_rufiGWHBFHW00000030                         460268     ............................................................  460209
CW01_rufiGWHBFHN00000002                         2237869    ............................................................  2237928
CW02_rufiGWHBFHO00000007                         2522050    ............................................................  2522109
CW18_rufiGWHBFID00000030                         3393773    ............................................................  3393714
HP390_jap_00029361                               27507      ............................................................  27448
NH156JapGWHBFNQ00000296                          7611507    ............................................................  7611566
NH147JapGWHBFNI00000246                          5054909    ............................................................  5054850
NH002JapGWHBFIQ00000219                          6677520    ............................................................  6677461
CW22_rufiGWHBFIG00000011                         2944544    ............................................................  2944603
W3078-2_00001699                                 5996       ............................................................  5937
CW05_rufiGWHBFHQ00000019                         933554     ............................................................  933495
W2012_00021660                                   8257       ............................................................  8198
CW15_rufiGWHBFIA00000026                         3234189    ............................................................  3234130
CW12_rufiGWHBFHX00000253                         193730     ............................................................  193671
CW13_rufiGWHBFHY00000012                         2051397    ............................................................  2051338
wild273.fChr9                                    19076237   ............................................................  19076296
CW23_rufiGWHBFIH00000044                         376992     ............................................................  376933
W1739_00012796                                   21943      ............................................................  21884
CW03_unsuGWHBFHP00000111                         2846789    ............................................................  2846848
W0141_00021184                                   8233       ............................................................  8174
CW37_rufiGWHBFIO00000023                         1477264    ............................................................  1477323
CW09_rufiGWHBFHU00000028                         1333855    ............................................................  1333796
TG54_bas.fChr9                                   23028014   ............................................................  23028073
CW32_rufiGWHBFIJ00000007                         7147616    ............................................................  7147557
CW21_rufiGWHBFIF00000039                         819008     ............................................................  818949
W3095-2_00008790                                 109134     ............................................................  109075
CW08_rufiGWHBFHT00000005                         3823627    ............................................................  3823568
W1979_00017594                                   11709      ............................................................  11768
W1777_00000754                                   94315      ............................................................  94256
CW17_rufiGWHBFIC00000042                         508581     ............................................................  508522
CW14_rufiGWHBFHZ00000026                         3000812    .........................................................A..  3000871
wild12.fChr9                                     21985891   ............................................................  21985950
CW16_rufiGWHBFIB00000020                         2402835    ............................................................  2402894
Oryza_rufipogon_GWHALOI00000110                  1303263    ............................................................  1303204
wild219.fChr9                                    21074134   ............................................................  21074193
CW33_rufiGWHBFIK00000006                         2242289    ............................................................  2242348
W1687_00046283                                   6863       ............................................................  6804
NH150indGWHBFNL00000017                          3033014    ............................................................  3033073
wild131.fChr9                                    23634629   ............................................................  23634688
CW19_rufiGWHBFIE00000077                         410034     ............................................................  409975
wild111.fChr9                                    22431642   ............................................................  22431701
wild111.fChr9                                    22821707   ............................................................  22821766
LB120_Oryza_barthii_PQXQ01047893.1               26628      ............................................................  26569
Oryza_barthii_ABRL03000060.1                     12481331   ............................................................  12481390
NH286bartGWHBFRD00000027                         12709767   ............................................................  12709826
NH283bartGWHBFRA00000022                         1963136    ............................................................  1963195
IRGC_106523_1_rufipogon_JAAMOU010000131.1        176        ............................................................  235
IRGC_106523_1_rufipogon_JAAMOU010000082.1        18536114   ............................................................  18536173
CW35_rufiGWHBFIM00000050                         1797525    ............................................................  1797584
R1_rufipogon_GWHACCP00000244                     1876058    ............................................................  1876117
TG12_bas.fChr9                                   24961267   ............................................................  24961326
NH167indGWHBFNX00000080                          3783730    ............................................................  3783671
NH279bartGWHBFQW00000022                         183126     ............................................................  183067
CW36_rufiGWHBFIN00000002                         4076026    ............................................................  4075967
Taxon_A_Oryza_rufipogon_LONB01001693.1           84733      .........................-..................................  84791
CW07_rufiGWHBFHS00000063                         207405     ............................................................  207346
CW31_rufiGWHBFII00000011                         4820490    ............................................................  4820549
WSSM.fChr9                                       3016820    ............................................................  3016879
TG33_ind.fChr9                                   17547116   ............................................................  17547175
HP577_ind_00003127                               19375      ............................................................  19434
GP540_aus_00002463                               27260      ............................................................  27201
GP51_ind_00012508                                160357     ............................................................  160298
R99_indica_QWGD01000403.1                        1931860    ............................................................  1931801
IRIS_313_11786_ind3_CAKYAE010005220.1            2666306    ............................................................  2666365
IRIS_313_12190_indx_CAKXZW010006314.1            2497448    ............................................................  2497507
IR64_indica_BLLQ01000009.1                       14312912   ............................................................  14312971
GM4indGWHBFQH00000032                            2751775    ............................................................  2751834
IR64indGWHBFPZ00000144                           2700080    ............................................................  2700139
NH208indGWHBFPF00000040                          3001130    ............................................................  3001189
NH173indGWHBFOB00000054                          2777375    ............................................................  2777434
NH159indGWHBFNT00000056                          2669276    ............................................................  2669335
NH132indGWHBFMT00000047                          2696141    ............................................................  2696200
NH094indGWHBFLO00000040                          3741840    ............................................................  3741781
NH092indGWHBFLM00000075                          3803248    ............................................................  3803189
NH083indGWHBFLF00000063                          3652009    ............................................................  3651950
NH081indGWHBFLD00000122                          2724685    ............................................................  2724744
NH077indGWHBFLA00000066                          6918534    ............................................................  6918475
MBWXindGWHBFKS00000105                           3721913    ............................................................  3721854
NH057indGWHBFKJ00000099                          2629249    ............................................................  2629190
Co22indGWHBFIX00000014                           3693733    ............................................................  3693674
WSSM_ind_Chr9                                    17895949   ............................................................  17896008
tumba_Chr9                                       17074400   ............................................................  17074459
R527_Chr9                                        17820001   ............................................................  17820060
IR64_Chr9                                        17131390   ............................................................  17131449
FH838_Chr9                                       16942714   ............................................................  16942773
wild65.fChr9                                     21506715   ............................................................  21506774
NH084indGWHBFLG00000016                          2838699    ............................................................  2838758
NH107indGWHBFLZ00000063                          2815467    ............................................................  2815526
NH076indGWHBFKZ00000116                          3761406    ............................................................  3761347
LARHAMUGAD_ind_Chr9                              17266843   ............................................................  17266902
IRGC_52339_1_indica_VYIE01000010.1               17266843   ............................................................  17266902
TG62_aus.fChr9                                   15190533   ............................................................  15190592
TG60_aus.fChr9                                   16418767   ............................................................  16418826
TG53_ind.fChr9                                   17235065   ............................................................  17235124
TG49_aus.fChr9                                   16491177   ............................................................  16491236
TG27_aus.fChr9                                   15853597   ............................................................  15853656
TG11_aus.fChr9                                   20046930   ............................................................  20046989
QUAN9311.fChr9                                   17344197   ............................................................  17344256
W3105_1_aus_00003628                             167995     ............................................................  167936
W1754_00006964                                   12001      ............................................................  12060
W0170_00002549                                   21874      ............................................................  21933
W0123-1_00001644                                 53269      ............................................................  53328
Kasalath_00016945                                11994      ............................................................  12053
GP62_aus_00043073                                6140       ............................................................  6199
GP104_DV_110_aus_00001609                        59516      ............................................................  59457
N_22_aus_LWDA02000129.1                          12448796   ............................................................  12448855
IRIS_313_8554_aus_CAKYAA010006731.1              2004098    ............................................................  2004157
IRIS_313_10879_admix_CAKXZZ010006487.1           3579530    ............................................................  3579471
Oryza_nivara_AWHD02000034.1                      2036540    ............................................................  2036599
N22ausGWHBFQE00000006                            6700209    ............................................................  6700150
KasalathausGWHBFPV00000038                       3470823    ............................................................  3470882
NH144ausGWHBFNF00000173                          3595476    ............................................................  3595417
NH138indGWHBFMZ00000041                          3689305    ............................................................  3689246
NH101indGWHBFLV00000430                          3565294    ............................................................  3565235
NH026ausGWHBFJK00000030                          3720202    ............................................................  3720143
NH008indGWHBFIV00000096                          907191     ............................................................  907132
tianfengB_GWHAORU00000006                        16425681   ............................................................  16425740
N22_Chr9                                         18206925   ............................................................  18206984
G46_Chr9                                         16154240   ............................................................  16154299
D62_Chr9                                         16976914   ............................................................  16976973
CN1_Chr9                                         16145408   ............................................................  16145467
TG70_ind.fChr9                                   17111686   ............................................................  17111745
Oryza_glaberrima_ADWL02000018.1                  13079129   ............................................................  13079188
NH277unsuGWHBFQU00000090                         2005852    ............................................................  2005911
NH275glabGWHBFQT00000026                         6345937    ............................................................  6345878
NH274glabGWHBFQS00000002                         165611     ............................................................  165552
NH273glabGWHBFQR00000009                         12698788   ............................................................  12698847
NH271glabGWHBFQP00000002                         6335312    ............................................................  6335253
NH270glabGWHBFQO00000112                         12862275   ............................................................  12862334
NH267glabGWHBFQL00000008                         6386677    ............................................................  6386618
NH266glabGWHBFQK00000107                         179006     ............................................................  178947
NH265glabGWHBFQJ00000054                         6354660    ............................................................  6354601
CG14_glaberrima_Chr9                             15463125   ............................................................  15463184
CR071_ind_JAKEPP010000048.1                      2631981    ............................................................  2631922
NH285bartGWHBFRC00000234                         170746     ............................................................  170687
TG87_kasalath.fChr5                              35294944   ............................................................  35294885
TG80_G46B.fChr9                                  15833350   ............................................................  15833409
TG55_ind.fChr9                                   16973086   ............................................................  16973145
NATELBORO_aus_Chr9                               16828069   ............................................................  16828128
IRGC_34749_1_aus_VYIG01000013.1                  16828069   ............................................................  16828128
IRIS_313_11360_aro_CAKXZV010006627.1             3503260    ............................................................  3503201
NH278bartGWHBFQV00000035                         6373606    ............................................................  6373547
W1698_00002608                                   24330      ............................................................  24271
TG88_ind.fChr9                                   16904320   ............................................................  16904379
GP124_DNJ_126_aus_00013303                       12354      ............................................................  12413
Tetep_indica_QQAJ01000009.2                      18606530   ............................................................  18606589
Tetep_indica_LQHG01000788.1                      19359      ............................................................  19418
Tadukan_Indica_LQHF01001496.1                    24291      ............................................................  24232
Tetep_aindGWHBFQG00000044                        3735151    ............................................................  3735092
NH192indGWHBFOR00000096                          3870123    ............................................................  3870064
NH187indGWHBFON00000010                          2566788    ............................................................  2566847
NH157indGWHBFNR00000029                          3772455    ............................................................  3772396
NH118indGWHBFMJ00000052                          2835129    ............................................................  2835188
NH112indGWHBFMD00000079                          3704585    ............................................................  3704526
NH110indGWHBFMB00000093                          2709848    ............................................................  2709907
NH091indGWHBFLL00000013                          2881814    ............................................................  2881873
NH085indGWHBFLH00000066                          3031749    ............................................................  3031808
NH065indGWHBFKQ00000014                          6738231    ............................................................  6738172
CW10_rufiGWHBFHV00000016                         3732650    ............................................................  3732591
CW06_unsuGWHBFHR00000017                         3719784    ............................................................  3719725
Oryza_glumipatula_ALNU03000061.1                 2209527    ............................................................  2209586
NH281bartGWHBFQY00000006                         6427132    ............................................................  6427073
TG84_ind.fChr9                                   17306465   ............................................................  17306524
HP517_1_ind_00008485                             37707      ............................................................  37648
HP486_ind_00002511                               19239      ............................................................  19298
HP383_ind_00029897                               19349      ............................................................  19408
HP362_2_ind_00002424                             18971      ............................................................  19030
Taichung_Native_1_indica_JACXSC010000009.1       17371518   ............................................................  17371577
NH222indGWHBFPR00000160                          3792345    ............................................................  3792286
NH219indGWHBFPO00000043                          3703506    ............................................................  3703447
NH199indGWHBFOX00000184                          2714828    ............................................................  2714887
NH196indGWHBFOU00000079                          3736397    ............................................................  3736338
NH190indGWHBFOP00000246                          2765429    ............................................................  2765488
NH183indGWHBFOK00000058                          3856985    ............................................................  3856926
NH182indGWHBFOJ00000209                          3714602    ............................................................  3714543
NJ6indGWHBFOI00000046                            2231513    ............................................................  2231572
NH179indGWHBFOH00000026                          3704176    ............................................................  3704117
NH170indGWHBFNZ00000056                          3705748    ............................................................  3705689
NH151indGWHBFNM00000015                          6775044    ............................................................  6774985
NH140indGWHBFNB00000060                          3801866    ............................................................  3801807
NH130indGWHBFMR00000063                          2771055    ............................................................  2771114
NH123indGWHBFMN00000037                          2794494    ............................................................  2794553
NH116indGWHBFMH00000038                          17200287   ............................................................  17200346
NH104indGWHBFLX00000022                          3732972    ............................................................  3732913
NH074indGWHBFKX00000148                          2720315    ............................................................  2720374
NH073indGWHBFKW00000059                          3706596    ............................................................  3706537
NH070indGWHBFKU00000051                          2734197    ............................................................  2734256
NH069indGWHBFKT00000044                          5589003    ............................................................  5589062
NH064indGWHBFKP00000029                          2730051    ............................................................  2730110
NH063indGWHBFKO00000170                          3743649    ............................................................  3743590
NH021indGWHBFJG00000072                          2330358    ............................................................  2330417
NH019indGWHBFJF00000130                          3852507    ............................................................  3852448
NH007indGWHBFIU00000014                          3037380    ............................................................  3037439
NH280bartGWHBFQX00000083                         6288327    ............................................................  6288268
TG76_ind.fChr9                                   15571603   ............................................................  15571662
NH177indGWHBFOF00000082                          3750508    ............................................................  3750449
TG82_ind.fChr9                                   15723732   ............................................................  15723791
TG75_tmpJ.fChr9                                  25128520   ............................................................  25128579
TG6_aus.fChr9                                    16608416   ............................................................  16608475
TG68_ind.fChr9                                   17046721   ............................................................  17046780
TG61_ind.fChr9                                   16909865   ............................................................  16909924
TG59_ind.fChr9                                   17720936   ............................................................  17720995
TG52_trpJ.fChr9                                  16849942   ............................................................  16850001
TG28_ind.fChr9                                   21117621   ............................................................  21117680
TG24_ind.fChr9                                   20577714   ............................................................  20577773
TG21_ind.fChr9                                   17002026   ............................................................  17002085
TG10_xian.fChr9                                  16779938   ............................................................  16779997
HP492_ind_00026727                               19386      ............................................................  19445
HP407_ind_00012415                               22934      ............................................................  22993
HP396_ind_00022162                               146134     ............................................................  146075
HP274_ind_00032413                               19382      ............................................................  19441
HP263_ind_00002484                               27056      ............................................................  26997
HP119_ind_00014335                               98004      ............................................................  97945
GLA4_00002822                                    22925      ............................................................  22984
9311_indica_JACJVK010000215.1                    1059378    ............................................................  1059319
ZS97_CP056060.1                                  16080343   ............................................................  16080402
9311_indica_PKRX01000012.1                       17273480   ............................................................  17273539
ZS97_LBBA01015381.1                              658646     ............................................................  658705
Jiayu_253_indica_JAGTXN010000012.1               17589561   ............................................................  17589620
9311_indica_JACJVL010000008.1                    17938662   ............................................................  17938721
9311_AAAA02027571.1                              46062      ............................................................  46003
Lh9_indGWHBJWJ00000003                           17084963   ............................................................  17085022
9311indGWHBFPX00000077                           3702721    ............................................................  3702662
NH220indGWHBFPP00000052                          3670978    ............................................................  3670919
NH214indGWHBFPK00000077                          2714891    ............................................................  2714950
NH213indGWHBFPJ00000042                          5140198    ............................................................  5140139
Cy1BindGWHBFPH00000048                           3667077    ............................................................  3667018
NH210indGWHBFPG00000058                          6980041    ............................................................  6979982
NH207indGWHBFPE00000048                          3672522    ............................................................  3672463
NH202indGWHBFOZ00000022                          2801029    ............................................................  2801088
NH197indGWHBFOV00000093                          3714438    ............................................................  3714379
NH194indGWHBFOT00000125                          2698479    ............................................................  2698538
LCHindGWHBFOG00000050                            2771639    ............................................................  2771698
R42unsuGWHBFNV00000095                           6754412    ............................................................  6754353
NH143indGWHBFNE00000039                          2227632    ............................................................  2227691
gZS97BindGWHBFNA00000070                         3712782    ............................................................  3712723
NH134indGWHBFMV00000042                          2927362    ............................................................  2927303
NH133indGWHBFMU00000067                          6338263    ............................................................  6338204
NH129indGWHBFMQ00000076                          2726889    ............................................................  2726948
NH113indGWHBFME00000078                          3710274    ............................................................  3710215
NH109indGWHBFMA00000093                          2239122    ............................................................  2239181
GLA15indGWHBFLW00000040                          3669590    ............................................................  3669531
NH100indGWHBFLU00000057                          2773558    ............................................................  2773617
NH099indGWHBFLT00000084                          2757101    ............................................................  2757160
NH098indGWHBFLS00000105                          2696627    ............................................................  2696686
NH097indGWHBFLR00000058                          2719040    ............................................................  2719099
TQ_indGWHBFLN00000115                            7016416    ............................................................  7016475
NH090indGWHBFLK00000137                          3691779    ............................................................  3691720
NH082indGWHBFLE00000015                          2953766    ............................................................  2953825
NH080indGWHBFLC00000031                          387222     ............................................................  387163
NH058indGWHBFKK00000053                          2755257    ............................................................  2755316
NH055indGWHBFKH00000055                          2145257    ............................................................  2145316
NTHindGWHBFKG00000058                            3714125    ............................................................  3714066
GLA4indGWHBFKF00000049                           2753844    ............................................................  2753903
AJNTindGWHBFKE00000062                           2742072    ............................................................  2742131
NJ11indGWHBFKD00000112                           2736127    ............................................................  2736186
NH045indGWHBFJZ00000090                          3806958    ............................................................  3806899
NH036indGWHBFJS00000114                          559741     ............................................................  559682
NH009indGWHBFIW00000021                          2837455    ............................................................  2837514
R9311_GWHBEBR00000009                            17230666   ............................................................  17230725
zs97RS3_GWHBCKZ00000009                          16080343   ............................................................  16080402
YX1_Chr9                                         17196510   ............................................................  17196569
TM_ind_Chr9                                      17255821   ............................................................  17255880
II32_Chr9                                        15986093   ............................................................  15986152
FS32_Chr9                                        16166071   ............................................................  16166130
Digu_ind_Chr9                                    15996859   ............................................................  15996918
9311Chr9                                         17817971   ............................................................  17818030
TG8_ind.fChr9                                    17201900   ............................................................  17201959
TG50_indChr9                                     17019085   ............................................................  17019144
NH284bartGWHBFRB00000002                         12682050   ............................................................  12682109
IR26indGWHBFQC00000047                           3659226    ............................................................  3659167
RD23indGWHBFPN00000058                           3645756    ............................................................  3645697
TQxhindGWHBFMP00000002                           3608543    ............................................................  3608484
TG58_ind.fChr8                                   34748414   ............................................................  34748355
RP_Bio_226_indica_CP012617.1                     13840158   ............................................................  13840217
IRGC_26624_2_indica_VXJI01000011.1               17320780   ............................................................  17320839
TG86_ind.fChr9                                   26548568   ............................................................  26548627
TG85_bas.fChr9                                   17181733   ............................................................  17181792
TG83_ind.fChr9                                   17206976   ............................................................  17207035
TG7_ind.fChr12                                   30265060   ............................................................  30265001
TG78_ind.fChr9                                   8071959    ............................................................  8072018
TG64_trpJ.fChr9                                  18520854   ............................................................  18520913
TG5_ind.fChr9                                    16487857   ............................................................  16487916
TG51_ind.fChr9                                   24438260   ............................................................  24438319
TG45_TCN1.fChr9                                  17459279   ............................................................  17459338
TG30_ind.fChr9                                   17708818   ............................................................  17708877
PR106_ind_Chr9                                   17854886   ............................................................  17854945
LIMA_ind_Chr9                                    16980288   ............................................................  16980347
GP772_1_ind_00014035                             30820      ............................................................  30761
GP72_ind_00007870                                98141      ............................................................  98082
GP3__ind_00012279                                59007      ............................................................  58948
GP22_IR_2797_115_30_ind_00006487                 23152      ............................................................  23211
DHX2_00003349                                    164788     ............................................................  164729
R498_CP018165.1                                  17780379   ............................................................  17780438
R600_indica_VYYU01000009.1                       17809213   ............................................................  17809272
IRGC_65972_1_indica_VYIF01000014.1               17649627   ............................................................  17649686
IRGC_53418_1_indica_VYIB01000012.1               17854886   ............................................................  17854945
IRGC_81487_1_indica_VXJH01000012.1               16980288   ............................................................  16980347
IR64_indica_RWKJ01000091.1                       4151944    ............................................................  4152003
IR8_indica_MPPV01000051.1                        2930729    ............................................................  2930788
KMR3_indica_gi|1030291002|gb|LVCG01000012.1|     19613      ............................................................  19672
Minghui63_indicaLNNK02000014.1                   5525486    ............................................................  5525545
Minghui63_indicaLBAZ01019352.1                   83473      ............................................................  83532
IRIS_313_10059_temp_CAKYAD010000041.1            5920606    ............................................................  5920547
IRIS_313_10314_indx_CAKXZY010006985.1            2627726    ............................................................  2627785
HR12_Indica_AZTA02000009.1                       10781153   ............................................................  10781212
DGBindGWHBFQI00000018                            3760424    ............................................................  3760365
Miyang46indGWHBFQA00000037                       3702633    ............................................................  3702574
PA64SunsuGWHBFPW00000069                         3705241    ............................................................  3705182
IR8indGWHBFPU00000062                            3682321    ............................................................  3682262
NH215indGWHBFPL00000043                          2707882    ............................................................  2707941
NH206indGWHBFPD00000013                          2872801    ............................................................  2872860
NH203indGWHBFPA00000030                          2766055    ............................................................  2766114
NH198indGWHBFOW00000045                          3680910    ............................................................  3680851
IR24indGWHBFOM00000048                           2765536    ............................................................  2765595
NH184indGWHBFOL00000024                          3649203    ............................................................  3649144
NH166indGWHBFNW00000052                          3901713    ............................................................  3901654
NH158indGWHBFNS00000040                          2692086    ............................................................  2692145
NH153indGWHBFNO00000049                          7017486    ............................................................  7017427
NH136indGWHBFMX00000069                          2771453    ............................................................  2771512
NH120indGWHBFML00000112                          2727549    ............................................................  2727608
NH111indGWHBFMC00000044                          3690681    ............................................................  3690622
NH105indGWHBFLY00000094                          6942338    ............................................................  6942279
NH079indGWHBFLB00000022                          3725122    ............................................................  3725063
NH056indGWHBFKI00000052                          2781520    ............................................................  2781579
NH042indGWHBFJX00000017                          2849342    ............................................................  2849401
NH035indGWHBFJR00000105                          2935317    ............................................................  2935376
NH029indGWHBFJN00000058                          2690615    ............................................................  2690674
NH028indGWHBFJM00000056                          2951140    ............................................................  2951199
NH027indGWHBFJL00000062                          3708412    ............................................................  3708353
NH025indGWHBFJJ00000055                          6808361    ............................................................  6808302
NH024indGWHBFJI00000074                          2211081    ............................................................  2211140
NH018indGWHBFJE00000010                          3766558    ............................................................  3766499
NH014indGWHBFJB00000049                          3685726    ............................................................  3685667
NH012indGWHBFIZ00000217                          5196167    ............................................................  5196108
NH011indGWHBFIY00000022                          2293499    ............................................................  2293558
J4155S_GWHBJTP00000009                           17625775   ............................................................  17625834
LK638S_GWHBJTN00000009                           16933971   ............................................................  16934030
Huazhan_GWHBJTM00000009                          17585649   ............................................................  17585708
MH63RS3_GWHBCKY00000009                          17865636   ............................................................  17865695
MH63KL1_GWHBCKX00000012                          18097949   ............................................................  18098008
huazhan_GWHAORT00000009                          17435473   ............................................................  17435532
Y58S_Chr9                                        16251453   ............................................................  16251512
Y3551_Chr9                                       17903815   ............................................................  17903874
S548_indChr9                                     17882811   ............................................................  17882870
R498_Chr9                                        17780379   ............................................................  17780438
Guang8_Chr9                                      17502925   ............................................................  17502984
Gui630_Chr9                                      17184860   ............................................................  17184919
TG77_ind.fChr9                                   22759509   ............................................................  22759568
TG56_ind.fChr9                                   17595612   ............................................................  17595671
TG16_ind.fChr9                                   19138379   ............................................................  19138438
TG13_xian.fChr9                                  17325757   ............................................................  17325816
HP327_ind_00008688                               63248      ............................................................  63189
NH174indGWHBFOC00000012                          2734639    ............................................................  2734698
NH115indGWHBFMG00000057                          2967751    ............................................................  2967810
AZZindGWHBFMF00000079                            2234521    ............................................................  2234580
NH044indGWHBFJY00000203                          6765692    ............................................................  6765633
NH006indGWHBFIT00000066                          6863466    ............................................................  6863407
W0128_00002967                                   2118       ............................................................  2177
PeiAi64S_indica_AVAD01030447.1                   26074      ............................................................  26133
TG43_ind.fChr9                                   17874706   ............................................................  17874765
TG1_xian.fChr9                                   16281139   ............................................................  16281198
TG42_ind.fChr9                                   17162788   ............................................................  17162847
PQXR01034884                                     15882      ............................................................  15941
NH224indGWHBFPT00000015                          6854596    ............................................................  6854537
J4115_Contig137END                               26370      ............................................................  26429
liuxu_indica_WGGU01000010.1                      17018284   ............................................................  17018343
NH066indGWHBFKR00000021                          2793165    ............................................................  2793224
NH268glabGWHBFQM00000054                         12898098   ............................................................  12898157
NH272glabGWHBFQQ00000013                         2833182    ............................................................  2833241
NH269glabGWHBFQN00000035                         6338682    ............................................................  6338623
NH216indGWHBFPM00000057                          3694877    ............................................................  3694818
J23B_ind_JAKEPO010000045.1                       2848417    ............................................................  2848476
J4115_Chr9                                       16956306   ............................................................  16956365
IL50_13_indica_gi|1030303404|gb|LVCH01001603.1|  13294      ............................................................  13235
c117700204.Contig1                               4138       ............................................................  4079
J4115_Contig92END                                23858      ............................................................  23917
kasalath_chr09                                   15787147   ............................................................  15787206
WYG7_00017067                                    23579      ............................................................  23520
C1813_jap_CP101152.1                             6710409    ............................................................  6710350
Shennong_265_japonica_QWGC01000010.1             3654389    ............................................................  3654448
WYJ3JapGWHBFQB00000150                           6588568    ............................................................  6588509
NH137JapGWHBFMY00000037                          13635179   ............................................................  13635238
WYJ7JapGWHBFKV00000002                           2863744    ............................................................  2863803
QCL2JapGWHBFJT00000177                           6550140    ............................................................  6550081
LG5_xqGWHBKAV00000009                            16642840   ............................................................  16642899
NG39_xqGWHBKAT00000009                           16401888   ............................................................  16401947
YF47_xqGWHBKAR00000009                           16485612   ............................................................  16485671
WYG3_xqGWHBKAQ00000009                           16435332   ............................................................  16435391
SN265_xqGWHBKAP00000009                          16478591   ............................................................  16478650
Toyo_xqGWHBKAN00000009                           16463368   ............................................................  16463427
B88_Oryza_barthii_PTLQ01066000.1                 8452       ............................................................  8393
RD23_Oryza_longistaminata_LQBC01000305.1         280708     ...........G................................................  280649
Co39_Indica_SWLY01004919.1                       2050       ............................................................  1991
Co39_Indica_LQHE01004216.1                       8531       ............................................................  8472
Oryza_longistaminata_AMDW01060763.1              3805       ...........G................................................  3746
W2112_Oryza_meridionalis_ALNW03000193.1          2369789    ..................................G.......................--  2369846
Taxon_B_Oryza_meridionalis_LONC01002230.1        42910      ..................................G.......................--  42967
W0002_Oryza_officinalis_BDMV01000009.1           25872728   ..........................................................-.  25872786
PPR1_alta_GWHAZTO00000009                        21482312   ..........................................................-.  21482370
PPR1_alta_GWHAZTO00000021                        20325449   ..........T......................................---------.-  20325498
Oryza_punctata_AVCL02000071.1                    16091645   ..........................................................T.  16091706
                                                            \                                       \                 \ 
                                                            |                                       |                 | 
                                                            T                                       A                 C
JAIFGZ020000478.1                                5245984    ..........T......................................---------.-  5245935
australiensis.2.JAIFGZ010001001.1                5245984    ..........T......................................---------.-  5245935
Oryza_meyeriana_var_granulata_SPHZ02000006.1     53884310           ................................A......-..G........-  53884363
                                                                                                    \ \ \               
                                                                                                    | | |               
                                                                                                    C G GG
Oryza_meyeriana_var_granulata_RYFJ01002725.1     85685              ................................A......-..G........-  85632
                                                                                                    \ \ \               
                                                                                                    | | |               
                                                                                                    C G GG
Oryza_granulata_GWHAAKB00000642                  157140             ................................A......-..G........-  157193
                                                                                                    \ \ \               
                                                                                                    | | |               
                                                                                                    C G GG
Oryza_granulata_GWHAAEL00002725                  85685              ................................A......-..G........-  85632
                                                                                                    \ \ \               
                                                                                                    | | |               
                                                                                                    C G GG
Koshihikari_japonica_BABO01486714.1              6147       ............................................................  6206
Oryza_coarctata_WLYV01002669.1                   974223       ....-.....A......................T....T...............-.-.  974169
Pcoar.1_coarctata.1.JAAAWL010000450.1            336390       ....-.....A......................T....T...............-.-.  336336
Oryza_brachyantha_AGAT02000065.1                 7046401    -.....-..-..-.C..C............................G...G..G....-.  7046456
                                                                                                           \            
                                                                                                           |            
                                                                                                           C
Oryza_coarctata_WLYV01053323.1                   216539     ....T.C-....-.-.............A.......................------..  216489
Pcoar.1_coarctata.1.JAAAWL010000058.1            289453     ....T.C-....-.-.............A.......................------..  289503
PeiAi64S_indica_AVAD01001907.1                   1                                                                 .....  5

Query_1                                          121        TCACGCTCGCTGCTATATGGGGGTCCTCCTCATCGCATCGCATCGCATCACCTCGCACGG  180
WSSM.fctg0000350:0-4820103(+)                    378238374  ............................................................  378238433
TG90_tmpJ.fChr9                                  16288291   ............................................................  16288350
TG81_bas.fChr9                                   16592418   ............................................................  16592477
TG65_trpJ.fChr9                                  16448671   ............................................................  16448730
TG63_trpJ.fChr9                                  16792728   ............................................................  16792787
TG46_tmpJ.fChr9                                  15803005   ............................................................  15803064
TG34_bas.fChr9                                   13945483   ............................................................  13945542
TG2_tmpJ.fChr9                                   16240567   ............................................................  16240626
TG29_tmpJ.fChr9                                  16610843   ............................................................  16610902
TG19_tmpJ.fChr9                                  17281233   ............................................................  17281292
TG17_trpJ.fChr9                                  16691904   ............................................................  16691963
TG15_trpJ.fChr9                                  16253210   ............................................................  16253269
Nipponbare022_Chr9                               16419962   ............................................................  16420021
KETANNANGKA_trpJ_Chr9                            16857224   ............................................................  16857283
CHAOMEO_trpJ_Chr9                                16906733   ............................................................  16906792
ARC10497_bas_Chr11                               12492213   ............................................................  12492154
ARC10497_bas_Chr9                                18246093   ............................................................  18246152
W1943_00019140                                   1259       ............................................................  1318
UR28_jap_00019741                                27308      ............................................................  27249
Nipponbare_00025620                              36883      ............................................................  36824
LG31_00009134                                    86495      ............................................................  86436
Koshihikari_00009316                             86992      ............................................................  86933
KY131_00016701                                   9809       ............................................................  9868
IL9_jap_00017037                                 9809       ............................................................  9868
HP98_jap_00030743                                27461      ............................................................  27402
HP91_2_jap_00029503                              9794       ............................................................  9853
HP48_jap_00025916                                27303      ............................................................  27244
HP45_jap_00018672                                9803       ............................................................  9862
HP38_jap_00026442                                16597      ............................................................  16656
HP314_jap_00028983                               16607      ............................................................  16666
HP14_jap_00015254                                36938      ............................................................  36879
HP13_2_jap_00016410                              27500      ............................................................  27441
HP103_jap_00018803                               9801       ............................................................  9860
GP77_jap_00025833                                37052      ............................................................  36993
GP761_1_jap_00022979                             27461      ............................................................  27402
GP677_jap_00017822                               9802       ............................................................  9861
GP669_jap_00015374                               37715      ............................................................  37656
GP640_jap_00027270                               10040      ............................................................  10099
GP567_jap_00016119                               9800       ............................................................  9859
GP551_jap_00019428                               70936      ............................................................  70877
GP536_jap_00029584                               36968      ............................................................  36909
GP39_jap_00019977                                36898      ............................................................  36839
GP295_1_Basmati_aro_00000145                     9892       ............................................................  9951
Nipponbare_IRGSP_1.0_AP014965.1                  16411271   ............................................................  16411330
Nipponbare_IRGSP_4.0_AP008215.2                  17064982   ............................................................  17065041
IRGC_80273_1_japonica_VYIH01000035.1             13144117   ............................................................  13144176
IRGC_12485_1_aromatic_VYID01000027.1             8447188    ............................................................  8447247
IRGC_19961_2_japonica_VYIC01000015.1             13480363   ............................................................  13480422
Carolina_jap_RPSM01000009.1                      15516700   ............................................................  15516759
WR04_6_Oryza_nivara_QKSA01000016.1               6440680    ............................................................  6440621
Kitaake_POTR01000341.1                           561822     ............................................................  561881
Nipponbare_PKRW01000115.1                        16313569   ............................................................  16313628
Suijing18_japonica_PDFQ01000538.1                762740     ............................................................  762799
A123_Japonica_JSUG01007780.1                     24370      ............................................................  24429
Zhonghua11_japonica_JAAKXV010000009.1            16266128   ............................................................  16266187
W1943rufi742013512|emb|CBQP010042726.1|          1279       ............................................................  1338
IRIS_313_7914_trop_CAKYAB010006230.1             4598242    ............................................................  4598301
IRIS_313_11127_subtrop_CAKXZX010006035.1         2159055    ............................................................  2158996
Kitaake_BQMD01000009.1                           16452027   ............................................................  16452086
Hitomebore_japonica_BACJ01047666.1               16922      ............................................................  16981
Nipponbare_AACV01020091.1                        8534       ............................................................  8475
ZCDJapGWHBFQF00000330                            7621236    ............................................................  7621295
NH240JapGWHBFQD00000045                          7563143    ............................................................  7563202
NH232JapGWHBFPY00000002                          6597958    ............................................................  6597899
NH223JapGWHBFPS00000007                          6586822    ............................................................  6586763
NH221JapGWHBFPQ00000013                          7483452    ............................................................  7483511
NH205JapGWHBFPC00000047                          6519280    ............................................................  6519221
NH204JapGWHBFPB00000162                          7678389    ............................................................  7678448
NH201JapGWHBFOY00000065                          7622059    ............................................................  7622118
NH193JapGWHBFOS00000002                          6436693    ............................................................  6436634
NH191JapGWHBFOQ00000297                          7566986    ............................................................  7567045
NH189JapGWHBFOO00000101                          4007463    ............................................................  4007404
NH176JapGWHBFOE00000039                          7514265    ............................................................  7514324
NH175JapGWHBFOD00000148                          7549104    ............................................................  7549163
NH171JapGWHBFOA00000008                          6620468    ............................................................  6620409
NH155JapGWHBFNP00000050                          1364631    ............................................................  1364690
NH152JapGWHBFNN00000045                          7548235    ............................................................  7548294
NH149JapGWHBFNK00000033                          13437837   ............................................................  13437896
NH146JapGWHBFNH00000388                          5785402    ............................................................  5785461
NH145JapGWHBFNG00000401                          3861854    ............................................................  3861795
NH142JapGWHBFND00000323                          8340713    ............................................................  8340772
NH141JapGWHBFNC00000019                          6640305    ............................................................  6640246
NH135JapGWHBFMW00000002                          9701603    ............................................................  9701662
NH125JapGWHBFMO00000002                          1359243    ............................................................  1359302
NH122indGWHBFMM00000026                          6715115    ............................................................  6715056
NH119JapGWHBFMK00000032                          2110145    ............................................................  2110204
NH117JapGWHBFMI00000001                          6583467    ............................................................  6583408
NH096JapGWHBFLQ00000073                          3215523    ............................................................  3215464
NH095unsuGWHBFLP00000007                         6762594    ............................................................  6762535
NH089JapGWHBFLJ00000025                          1111290    ............................................................  1111349
NH087JapGWHBFLI00000087                          4011323    ............................................................  4011264
NH075unsuGWHBFKY00000049                         3724645    ............................................................  3724586
NH062JapGWHBFKN00000056                          2038999    ............................................................  2039058
NH061JapGWHBFKM00000012                          2069716    ............................................................  2069775
NH060JapGWHBFKL00000039                          6577789    ............................................................  6577730
NH048JapGWHBFKC00000002                          4030635    ............................................................  4030576
NH047JapGWHBFKB00000091                          13108729   ............................................................  13108788
NH046JapGWHBFKA00000080                          5614852    ............................................................  5614793
NH041JapGWHBFJW00000072                          2102310    ............................................................  2102369
QTXTJapGWHBFJV00000069                           6597497    ............................................................  6597438
NH039JapGWHBFJU00000106                          13545080   ............................................................  13545139
NH034JapGWHBFJQ00000010                          6597106    ............................................................  6597047
NH033JapGWHBFJP00000122                          16261741   ............................................................  16261800
NH030JapGWHBFJO00000096                          3300181    ............................................................  3300240
NH017JapGWHBFJD00000115                          13506020   ............................................................  13506079
NH016JapGWHBFJC00000207                          6581435    ............................................................  6581376
NH013JapGWHBFJA00000237                          3356125    ............................................................  3356184
NH005JapGWHBFIS00000015                          3295838    ............................................................  3295897
NH003JapGWHBFIR00000127                          6600465    ............................................................  6600406
CW34_rufiGWHBFIL00000017                         1423961    ............................................................  1423902
QG10_jap_GWHBQTM00000009                         16593853   ............................................................  16593912
LTH_GWHBEBN00000009                              15635026   ............................................................  15635085
Basmati334contig_124                             6584719    ............................................................  6584660
ZH11_Chr9                                        16336648   ............................................................  16336707
Namroo_Chr9                                      17426731   ............................................................  17426790
LJ_jap_Chr9                                      15209790   ............................................................  15209849
Kosh_Chr9                                        16636236   ............................................................  16636295
KY131_Chr9                                       16293614   ............................................................  16293673
Basmati1_Chr9                                    17036102   ............................................................  17036161
02428_Chr9                                       15846328   ............................................................  15846387
LG31_xqGWHBKAU00000009                           16252872   ............................................................  16252931
Akita_xqGWHBKAO00000009                          16397069   ............................................................  16397128
Sasa_xqGWHBKAM00000009                           16765580   ............................................................  16765639
No8_xqGWHBKAL00000009                            16463272   ............................................................  16463331
Gim_xqGWHBKAK00000009                            16717480   ............................................................  16717539
Aikoku_xqGWHBKAJ00000009                         16505375   ............................................................  16505434
TG4_trpJ.fChr9                                   16031853   ............................................................  16031912
TG3_trpJ.fChr9                                   17132322   ............................................................  17132381
TG32_trpJ.fChr9                                  16826695   ............................................................  16826754
TG22_tmpJ.fChr9                                  16180117   ............................................................  16180176
TG22_min_Chr9                                    16401859   ............................................................  16401918
HP44_jap_00021858                                9802       ............................................................  9861
Azucena_japonica_PKQC01000045.1                  13260595   ............................................................  13260654
HEG4_2.0_japonica_JSUF01013673.1                 30557      ............................................................  30616
IRIS_313_10738_admix_CAKYAC010006078.1           4346630    ............................................................  4346571
RPYjapGWHBJWL00000012                            15594111   ............................................................  15594170
lemontJapGWHBFPI00000140                         16260697   ............................................................  16260756
NH168JapGWHBFNY00000001                          12862601   ............................................................  12862660
NH131JapGWHBFMS00000221                          7651627    ............................................................  7651686
NH022JapGWHBFJH00000002                          6585510    ............................................................  6585451
NH001JapGWHBFIP00000001                          12909390   ............................................................  12909449
DomSufid_contig_29                               6581461    ............................................................  6581402
lemont_Chr9                                      16655572   ............................................................  16655631
DHX2_Chr9                                        16490072   ............................................................  16490131
TG31_trpJ.fChr9                                  16335863   ............................................................  16335922
TG18_trpJ.fChr9                                  16845689   ............................................................  16845748
NH162unsuGWHBFNU00000018                         3974518    ............................................................  3974459
TG14_trpJ.fChr9                                  16320764   ............................................................  16320823
CW11_rufiGWHBFHW00000030                         460208     ............................................................  460149
CW01_rufiGWHBFHN00000002                         2237929    ............................................................  2237988
CW02_rufiGWHBFHO00000007                         2522110    ............................................................  2522169
CW18_rufiGWHBFID00000030                         3393713    ............................................................  3393654
HP390_jap_00029361                               27447      ............................................................  27388
NH156JapGWHBFNQ00000296                          7611567    ............................................................  7611626
NH147JapGWHBFNI00000246                          5054849    ............................................................  5054790
NH002JapGWHBFIQ00000219                          6677460    ............................................................  6677401
CW22_rufiGWHBFIG00000011                         2944604    ............................................................  2944663
W3078-2_00001699                                 5936       ............................................................  5877
CW05_rufiGWHBFHQ00000019                         933494     ............................................................  933435
W2012_00021660                                   8197       ............................................................  8138
CW15_rufiGWHBFIA00000026                         3234129    ............................................................  3234070
CW12_rufiGWHBFHX00000253                         193670     ............................................................  193611
CW13_rufiGWHBFHY00000012                         2051337    ............................................................  2051278
wild273.fChr9                                    19076297   ............................................................  19076356
CW23_rufiGWHBFIH00000044                         376932     ............................................................  376873
W1739_00012796                                   21883      ............................................................  21824
CW03_unsuGWHBFHP00000111                         2846849    ............................................................  2846908
W0141_00021184                                   8173       ............................................................  8114
CW37_rufiGWHBFIO00000023                         1477324    ............................................................  1477383
CW09_rufiGWHBFHU00000028                         1333795    ............................................................  1333736
TG54_bas.fChr9                                   23028074   ............................................................  23028133
CW32_rufiGWHBFIJ00000007                         7147556    ............................................................  7147497
CW21_rufiGWHBFIF00000039                         818948     ............................................................  818889
W3095-2_00008790                                 109074     ............................................................  109015
CW08_rufiGWHBFHT00000005                         3823567    ............................................................  3823508
W1979_00017594                                   11769      ............................................................  11828
W1777_00000754                                   94255      ............................................................  94196
CW17_rufiGWHBFIC00000042                         508521     ............................................................  508462
CW14_rufiGWHBFHZ00000026                         3000872    ............................................................  3000931
wild12.fChr9                                     21985951   ............................................................  21986010
CW16_rufiGWHBFIB00000020                         2402895    ............................................................  2402954
Oryza_rufipogon_GWHALOI00000110                  1303203    ............................................................  1303144
wild219.fChr9                                    21074194   ............................................................  21074253
CW33_rufiGWHBFIK00000006                         2242349    ............................................................  2242408
W1687_00046283                                   6803       ............................................................  6744
NH150indGWHBFNL00000017                          3033074    ............................................................  3033133
wild131.fChr9                                    23634689   ............................................................  23634748
CW19_rufiGWHBFIE00000077                         409974     ............................................................  409915
wild111.fChr9                                    22431702   ..................-.........................................  22431760
wild111.fChr9                                    22821767   ............................................................  22821826
LB120_Oryza_barthii_PQXQ01047893.1               26568      ......C.....................................................  26509
Oryza_barthii_ABRL03000060.1                     12481391   ......C.....................................................  12481450
NH286bartGWHBFRD00000027                         12709827   ......C.....................................................  12709886
NH283bartGWHBFRA00000022                         1963196    ......C.....................................................  1963255
IRGC_106523_1_rufipogon_JAAMOU010000131.1        236        ............................................................  295
IRGC_106523_1_rufipogon_JAAMOU010000082.1        18536174   ............................................................  18536233
CW35_rufiGWHBFIM00000050                         1797585    ............................................................  1797644
R1_rufipogon_GWHACCP00000244                     1876118    ............................................................  1876177
TG12_bas.fChr9                                   24961327   ............................................................  24961386
NH167indGWHBFNX00000080                          3783670    ............................................................  3783611
NH279bartGWHBFQW00000022                         183066     ......C.....................................................  183007
CW36_rufiGWHBFIN00000002                         4075966    ............................................................  4075907
Taxon_A_Oryza_rufipogon_LONB01001693.1           84792      ............................................................  84851
CW07_rufiGWHBFHS00000063                         207345     ............................................................  207286
CW31_rufiGWHBFII00000011                         4820550    ............................................................  4820609
WSSM.fChr9                                       3016880    ............................................................  3016939
TG33_ind.fChr9                                   17547176   ............................................................  17547235
HP577_ind_00003127                               19435      ............................................................  19494
GP540_aus_00002463                               27200      ............................................................  27141
GP51_ind_00012508                                160297     ............................................................  160238
R99_indica_QWGD01000403.1                        1931800    ............................................................  1931741
IRIS_313_11786_ind3_CAKYAE010005220.1            2666366    ............................................................  2666425
IRIS_313_12190_indx_CAKXZW010006314.1            2497508    ............................................................  2497567
IR64_indica_BLLQ01000009.1                       14312972   ............................................................  14313031
GM4indGWHBFQH00000032                            2751835    ............................................................  2751894
IR64indGWHBFPZ00000144                           2700140    ............................................................  2700199
NH208indGWHBFPF00000040                          3001190    ............................................................  3001249
NH173indGWHBFOB00000054                          2777435    ............................................................  2777494
NH159indGWHBFNT00000056                          2669336    ............................................................  2669395
NH132indGWHBFMT00000047                          2696201    ............................................................  2696260
NH094indGWHBFLO00000040                          3741780    ............................................................  3741721
NH092indGWHBFLM00000075                          3803188    ............................................................  3803129
NH083indGWHBFLF00000063                          3651949    ............................................................  3651890
NH081indGWHBFLD00000122                          2724745    ............................................................  2724804
NH077indGWHBFLA00000066                          6918474    ............................................................  6918415
MBWXindGWHBFKS00000105                           3721853    ............................................................  3721794
NH057indGWHBFKJ00000099                          2629189    ............................................................  2629130
Co22indGWHBFIX00000014                           3693673    ............................................................  3693614
WSSM_ind_Chr9                                    17896009   ............................................................  17896068
tumba_Chr9                                       17074460   ............................................................  17074519
R527_Chr9                                        17820061   ............................................................  17820120
IR64_Chr9                                        17131450   ............................................................  17131509
FH838_Chr9                                       16942774   ............................................................  16942833
wild65.fChr9                                     21506775   ............................................................  21506834
NH084indGWHBFLG00000016                          2838759    ............................................................  2838818
NH107indGWHBFLZ00000063                          2815527    ............................................................  2815586
NH076indGWHBFKZ00000116                          3761346    ............................................................  3761287
LARHAMUGAD_ind_Chr9                              17266903   ............................................................  17266962
IRGC_52339_1_indica_VYIE01000010.1               17266903   ............................................................  17266962
TG62_aus.fChr9                                   15190593   ............................................................  15190652
TG60_aus.fChr9                                   16418827   ............................................................  16418886
TG53_ind.fChr9                                   17235125   ............................................................  17235184
TG49_aus.fChr9                                   16491237   ............................................................  16491296
TG27_aus.fChr9                                   15853657   ............................................................  15853716
TG11_aus.fChr9                                   20046990   ............................................................  20047049
QUAN9311.fChr9                                   17344257   ............................................................  17344316
W3105_1_aus_00003628                             167935     ............................................................  167876
W1754_00006964                                   12061      ............................................................  12120
W0170_00002549                                   21934      ............................................................  21993
W0123-1_00001644                                 53329      ............................................................  53388
Kasalath_00016945                                12054      ............................................................  12113
GP62_aus_00043073                                6200       ............................................................  6259
GP104_DV_110_aus_00001609                        59456      ............................................................  59397
N_22_aus_LWDA02000129.1                          12448856   ............................................................  12448915
IRIS_313_8554_aus_CAKYAA010006731.1              2004158    ............................................................  2004217
IRIS_313_10879_admix_CAKXZZ010006487.1           3579470    ............................................................  3579411
Oryza_nivara_AWHD02000034.1                      2036600    ............................................................  2036659
N22ausGWHBFQE00000006                            6700149    ............................................................  6700090
KasalathausGWHBFPV00000038                       3470883    ............................................................  3470942
NH144ausGWHBFNF00000173                          3595416    ............................................................  3595357
NH138indGWHBFMZ00000041                          3689245    ............................................................  3689186
NH101indGWHBFLV00000430                          3565234    ............................................................  3565175
NH026ausGWHBFJK00000030                          3720142    ............................................................  3720083
NH008indGWHBFIV00000096                          907131     ............................................................  907072
tianfengB_GWHAORU00000006                        16425741   ............................................................  16425800
N22_Chr9                                         18206985   ............................................................  18207044
G46_Chr9                                         16154300   ............................................................  16154359
D62_Chr9                                         16976974   ............................................................  16977033
CN1_Chr9                                         16145468   ............................................................  16145527
TG70_ind.fChr9                                   17111746   ............................................................  17111805
Oryza_glaberrima_ADWL02000018.1                  13079189   ......C.....................................................  13079248
NH277unsuGWHBFQU00000090                         2005912    ......C.....................................................  2005971
NH275glabGWHBFQT00000026                         6345877    ......C.....................................................  6345818
NH274glabGWHBFQS00000002                         165551     ......C.....................................................  165492
NH273glabGWHBFQR00000009                         12698848   ......C.....................................................  12698907
NH271glabGWHBFQP00000002                         6335252    ......C.....................................................  6335193
NH270glabGWHBFQO00000112                         12862335   ......C.....................................................  12862394
NH267glabGWHBFQL00000008                         6386617    ......C.....................................................  6386558
NH266glabGWHBFQK00000107                         178946     ......C.....................................................  178887
NH265glabGWHBFQJ00000054                         6354600    ......C.....................................................  6354541
CG14_glaberrima_Chr9                             15463185   ......C.....................................................  15463244
CR071_ind_JAKEPP010000048.1                      2631921    ............................................................  2631862
NH285bartGWHBFRC00000234                         170686     ......C.....................................................  170627
TG87_kasalath.fChr5                              35294884   ............................................................  35294825
TG80_G46B.fChr9                                  15833410   ............................................................  15833469
TG55_ind.fChr9                                   16973146   ............................................................  16973205
NATELBORO_aus_Chr9                               16828129   ............................................................  16828188
IRGC_34749_1_aus_VYIG01000013.1                  16828129   ............................................................  16828188
IRIS_313_11360_aro_CAKXZV010006627.1             3503200    ............................................................  3503141
NH278bartGWHBFQV00000035                         6373546    ......C.....................................................  6373487
W1698_00002608                                   24270      ............................................................  24211
TG88_ind.fChr9                                   16904380   ............................................................  16904439
GP124_DNJ_126_aus_00013303                       12414      ............................................................  12473
Tetep_indica_QQAJ01000009.2                      18606590   ............................................................  18606649
Tetep_indica_LQHG01000788.1                      19419      ............................................................  19478
Tadukan_Indica_LQHF01001496.1                    24231      ............................................................  24172
Tetep_aindGWHBFQG00000044                        3735091    ............................................................  3735032
NH192indGWHBFOR00000096                          3870063    ............................................................  3870004
NH187indGWHBFON00000010                          2566848    ............................................................  2566907
NH157indGWHBFNR00000029                          3772395    ............................................................  3772336
NH118indGWHBFMJ00000052                          2835189    ............................................................  2835248
NH112indGWHBFMD00000079                          3704525    ............................................................  3704466
NH110indGWHBFMB00000093                          2709908    ............................................................  2709967
NH091indGWHBFLL00000013                          2881874    ............................................................  2881933
NH085indGWHBFLH00000066                          3031809    ............................................................  3031868
NH065indGWHBFKQ00000014                          6738171    ............................................................  6738112
CW10_rufiGWHBFHV00000016                         3732590    ............................................................  3732531
CW06_unsuGWHBFHR00000017                         3719724    ............................................................  3719665
Oryza_glumipatula_ALNU03000061.1                 2209587    ............................................................  2209646
NH281bartGWHBFQY00000006                         6427072    ......C.....................................................  6427013
TG84_ind.fChr9                                   17306525   ............................................................  17306584
HP517_1_ind_00008485                             37647      ............................................................  37588
HP486_ind_00002511                               19299      ............................................................  19358
HP383_ind_00029897                               19409      ............................................................  19468
HP362_2_ind_00002424                             19031      ............................................................  19090
Taichung_Native_1_indica_JACXSC010000009.1       17371578   ............................................................  17371637
NH222indGWHBFPR00000160                          3792285    ............................................................  3792226
NH219indGWHBFPO00000043                          3703446    ............................................................  3703387
NH199indGWHBFOX00000184                          2714888    ............................................................  2714947
NH196indGWHBFOU00000079                          3736337    ............................................................  3736278
NH190indGWHBFOP00000246                          2765489    ............................................................  2765548
NH183indGWHBFOK00000058                          3856925    ............................................................  3856866
NH182indGWHBFOJ00000209                          3714542    ............................................................  3714483
NJ6indGWHBFOI00000046                            2231573    ............................................................  2231632
NH179indGWHBFOH00000026                          3704116    ............................................................  3704057
NH170indGWHBFNZ00000056                          3705688    ............................................................  3705629
NH151indGWHBFNM00000015                          6774984    ............................................................  6774925
NH140indGWHBFNB00000060                          3801806    ............................................................  3801747
NH130indGWHBFMR00000063                          2771115    ............................................................  2771174
NH123indGWHBFMN00000037                          2794554    ............................................................  2794613
NH116indGWHBFMH00000038                          17200347   ............................................................  17200406
NH104indGWHBFLX00000022                          3732912    ............................................................  3732853
NH074indGWHBFKX00000148                          2720375    ............................................................  2720434
NH073indGWHBFKW00000059                          3706536    ............................................................  3706477
NH070indGWHBFKU00000051                          2734257    ............................................................  2734316
NH069indGWHBFKT00000044                          5589063    ............................................................  5589122
NH064indGWHBFKP00000029                          2730111    ............................................................  2730170
NH063indGWHBFKO00000170                          3743589    ............................................................  3743530
NH021indGWHBFJG00000072                          2330418    ............................................................  2330477
NH019indGWHBFJF00000130                          3852447    ............................................................  3852388
NH007indGWHBFIU00000014                          3037440    ............................................................  3037499
NH280bartGWHBFQX00000083                         6288267    ......C.....................................................  6288208
TG76_ind.fChr9                                   15571663   ............................................................  15571722
NH177indGWHBFOF00000082                          3750448    ............................................................  3750389
TG82_ind.fChr9                                   15723792   ............................................................  15723851
TG75_tmpJ.fChr9                                  25128580   ............................................................  25128639
TG6_aus.fChr9                                    16608476   ............................................................  16608535
TG68_ind.fChr9                                   17046781   ............................................................  17046840
TG61_ind.fChr9                                   16909925   ............................................................  16909984
TG59_ind.fChr9                                   17720996   ............................................................  17721055
TG52_trpJ.fChr9                                  16850002   ............................................................  16850061
TG28_ind.fChr9                                   21117681   ............................................................  21117740
TG24_ind.fChr9                                   20577774   ............................................................  20577833
TG21_ind.fChr9                                   17002086   ............................................................  17002145
TG10_xian.fChr9                                  16779998   ............................................................  16780057
HP492_ind_00026727                               19446      ............................................................  19505
HP407_ind_00012415                               22994      ............................................................  23053
HP396_ind_00022162                               146074     ............................................................  146015
HP274_ind_00032413                               19442      ............................................................  19501
HP263_ind_00002484                               26996      ............................................................  26937
HP119_ind_00014335                               97944      ............................................................  97885
GLA4_00002822                                    22985      ............................................................  23044
9311_indica_JACJVK010000215.1                    1059318    ............................................................  1059259
ZS97_CP056060.1                                  16080403   ............................................................  16080462
9311_indica_PKRX01000012.1                       17273540   ............................................................  17273599
ZS97_LBBA01015381.1                              658706     ............................................................  658765
Jiayu_253_indica_JAGTXN010000012.1               17589621   ............................................................  17589680
9311_indica_JACJVL010000008.1                    17938722   ............................................................  17938781
9311_AAAA02027571.1                              46002      ............................................................  45943
Lh9_indGWHBJWJ00000003                           17085023   ............................................................  17085082
9311indGWHBFPX00000077                           3702661    ............................................................  3702602
NH220indGWHBFPP00000052                          3670918    ............................................................  3670859
NH214indGWHBFPK00000077                          2714951    ............................................................  2715010
NH213indGWHBFPJ00000042                          5140138    ............................................................  5140079
Cy1BindGWHBFPH00000048                           3667017    ............................................................  3666958
NH210indGWHBFPG00000058                          6979981    ............................................................  6979922
NH207indGWHBFPE00000048                          3672462    ............................................................  3672403
NH202indGWHBFOZ00000022                          2801089    ............................................................  2801148
NH197indGWHBFOV00000093                          3714378    ............................................................  3714319
NH194indGWHBFOT00000125                          2698539    ............................................................  2698598
LCHindGWHBFOG00000050                            2771699    ............................................................  2771758
R42unsuGWHBFNV00000095                           6754352    ............................................................  6754293
NH143indGWHBFNE00000039                          2227692    ............................................................  2227751
gZS97BindGWHBFNA00000070                         3712722    ............................................................  3712663
NH134indGWHBFMV00000042                          2927302    ............................................................  2927243
NH133indGWHBFMU00000067                          6338203    ............................................................  6338144
NH129indGWHBFMQ00000076                          2726949    ............................................................  2727008
NH113indGWHBFME00000078                          3710214    ............................................................  3710155
NH109indGWHBFMA00000093                          2239182    ............................................................  2239241
GLA15indGWHBFLW00000040                          3669530    ............................................................  3669471
NH100indGWHBFLU00000057                          2773618    ............................................................  2773677
NH099indGWHBFLT00000084                          2757161    ............................................................  2757220
NH098indGWHBFLS00000105                          2696687    ............................................................  2696746
NH097indGWHBFLR00000058                          2719100    ............................................................  2719159
TQ_indGWHBFLN00000115                            7016476    ............................................................  7016535
NH090indGWHBFLK00000137                          3691719    ............................................................  3691660
NH082indGWHBFLE00000015                          2953826    ............................................................  2953885
NH080indGWHBFLC00000031                          387162     ............................................................  387103
NH058indGWHBFKK00000053                          2755317    ............................................................  2755376
NH055indGWHBFKH00000055                          2145317    ............................................................  2145376
NTHindGWHBFKG00000058                            3714065    ............................................................  3714006
GLA4indGWHBFKF00000049                           2753904    ............................................................  2753963
AJNTindGWHBFKE00000062                           2742132    ............................................................  2742191
NJ11indGWHBFKD00000112                           2736187    ............................................................  2736246
NH045indGWHBFJZ00000090                          3806898    ............................................................  3806839
NH036indGWHBFJS00000114                          559681     ............................................................  559622
NH009indGWHBFIW00000021                          2837515    ............................................................  2837574
R9311_GWHBEBR00000009                            17230726   ............................................................  17230785
zs97RS3_GWHBCKZ00000009                          16080403   ............................................................  16080462
YX1_Chr9                                         17196570   ............................................................  17196629
TM_ind_Chr9                                      17255881   ............................................................  17255940
II32_Chr9                                        15986153   ............................................................  15986212
FS32_Chr9                                        16166131   ............................................................  16166190
Digu_ind_Chr9                                    15996919   ............................................................  15996978
9311Chr9                                         17818031   ............................................................  17818090
TG8_ind.fChr9                                    17201960   ............................................................  17202019
TG50_indChr9                                     17019145   ............................................................  17019204
NH284bartGWHBFRB00000002                         12682110   ......C.....................................................  12682169
IR26indGWHBFQC00000047                           3659166    ............................................................  3659107
RD23indGWHBFPN00000058                           3645696    ............................................................  3645637
TQxhindGWHBFMP00000002                           3608483    ............................................................  3608424
TG58_ind.fChr8                                   34748354   ............................................................  34748295
RP_Bio_226_indica_CP012617.1                     13840218   ............................................................  13840277
IRGC_26624_2_indica_VXJI01000011.1               17320840   ............................................................  17320899
TG86_ind.fChr9                                   26548628   ............................................................  26548687
TG85_bas.fChr9                                   17181793   ............................................................  17181852
TG83_ind.fChr9                                   17207036   ............................................................  17207095
TG7_ind.fChr12                                   30265000   ............................................................  30264941
TG78_ind.fChr9                                   8072019    ............................................................  8072078
TG64_trpJ.fChr9                                  18520914   ............................................................  18520973
TG5_ind.fChr9                                    16487917   ............................................................  16487976
TG51_ind.fChr9                                   24438320   ............................................................  24438379
TG45_TCN1.fChr9                                  17459339   ............................................................  17459398
TG30_ind.fChr9                                   17708878   ............................................................  17708937
PR106_ind_Chr9                                   17854946   ............................................................  17855005
LIMA_ind_Chr9                                    16980348   ............................................................  16980407
GP772_1_ind_00014035                             30760      ............................................................  30701
GP72_ind_00007870                                98081      ............................................................  98022
GP3__ind_00012279                                58947      ............................................................  58888
GP22_IR_2797_115_30_ind_00006487                 23212      ............................................................  23271
DHX2_00003349                                    164728     ............................................................  164669
R498_CP018165.1                                  17780439   ............................................................  17780498
R600_indica_VYYU01000009.1                       17809273   ............................................................  17809332
IRGC_65972_1_indica_VYIF01000014.1               17649687   ............................................................  17649746
IRGC_53418_1_indica_VYIB01000012.1               17854946   ............................................................  17855005
IRGC_81487_1_indica_VXJH01000012.1               16980348   ............................................................  16980407
IR64_indica_RWKJ01000091.1                       4152004    ............................................................  4152063
IR8_indica_MPPV01000051.1                        2930789    ............................................................  2930848
KMR3_indica_gi|1030291002|gb|LVCG01000012.1|     19673      ............................................................  19732
Minghui63_indicaLNNK02000014.1                   5525546    ............................................................  5525605
Minghui63_indicaLBAZ01019352.1                   83533      ............................................................  83592
IRIS_313_10059_temp_CAKYAD010000041.1            5920546    ............................................................  5920487
IRIS_313_10314_indx_CAKXZY010006985.1            2627786    ............................................................  2627845
HR12_Indica_AZTA02000009.1                       10781213   ............................................................  10781272
DGBindGWHBFQI00000018                            3760364    ............................................................  3760305
Miyang46indGWHBFQA00000037                       3702573    ............................................................  3702514
PA64SunsuGWHBFPW00000069                         3705181    ............................................................  3705122
IR8indGWHBFPU00000062                            3682261    ............................................................  3682202
NH215indGWHBFPL00000043                          2707942    ............................................................  2708001
NH206indGWHBFPD00000013                          2872861    ............................................................  2872920
NH203indGWHBFPA00000030                          2766115    ............................................................  2766174
NH198indGWHBFOW00000045                          3680850    ............................................................  3680791
IR24indGWHBFOM00000048                           2765596    ............................................................  2765655
NH184indGWHBFOL00000024                          3649143    ............................................................  3649084
NH166indGWHBFNW00000052                          3901653    ............................................................  3901594
NH158indGWHBFNS00000040                          2692146    ............................................................  2692205
NH153indGWHBFNO00000049                          7017426    ............................................................  7017367
NH136indGWHBFMX00000069                          2771513    ............................................................  2771572
NH120indGWHBFML00000112                          2727609    ............................................................  2727668
NH111indGWHBFMC00000044                          3690621    ............................................................  3690562
NH105indGWHBFLY00000094                          6942278    ............................................................  6942219
NH079indGWHBFLB00000022                          3725062    ............................................................  3725003
NH056indGWHBFKI00000052                          2781580    ............................................................  2781639
NH042indGWHBFJX00000017                          2849402    ............................................................  2849461
NH035indGWHBFJR00000105                          2935377    ............................................................  2935436
NH029indGWHBFJN00000058                          2690675    ............................................................  2690734
NH028indGWHBFJM00000056                          2951200    ............................................................  2951259
NH027indGWHBFJL00000062                          3708352    ............................................................  3708293
NH025indGWHBFJJ00000055                          6808301    ............................................................  6808242
NH024indGWHBFJI00000074                          2211141    ............................................................  2211200
NH018indGWHBFJE00000010                          3766498    ............................................................  3766439
NH014indGWHBFJB00000049                          3685666    ............................................................  3685607
NH012indGWHBFIZ00000217                          5196107    ............................................................  5196048
NH011indGWHBFIY00000022                          2293559    ............................................................  2293618
J4155S_GWHBJTP00000009                           17625835   ............................................................  17625894
LK638S_GWHBJTN00000009                           16934031   ............................................................  16934090
Huazhan_GWHBJTM00000009                          17585709   ............................................................  17585768
MH63RS3_GWHBCKY00000009                          17865696   ............................................................  17865755
MH63KL1_GWHBCKX00000012                          18098009   ............................................................  18098068
huazhan_GWHAORT00000009                          17435533   ............................................................  17435592
Y58S_Chr9                                        16251513   ............................................................  16251572
Y3551_Chr9                                       17903875   ............................................................  17903934
S548_indChr9                                     17882871   ............................................................  17882930
R498_Chr9                                        17780439   ............................................................  17780498
Guang8_Chr9                                      17502985   ............................................................  17503044
Gui630_Chr9                                      17184920   ............................................................  17184979
TG77_ind.fChr9                                   22759569   ............................................................  22759628
TG56_ind.fChr9                                   17595672   ............................................................  17595731
TG16_ind.fChr9                                   19138439   ............................................................  19138498
TG13_xian.fChr9                                  17325817   ............................................................  17325876
HP327_ind_00008688                               63188      ............................................................  63129
NH174indGWHBFOC00000012                          2734699    ............................................................  2734758
NH115indGWHBFMG00000057                          2967811    ............................................................  2967870
AZZindGWHBFMF00000079                            2234581    ............................................................  2234640
NH044indGWHBFJY00000203                          6765632    ............................................................  6765573
NH006indGWHBFIT00000066                          6863406    ............................................................  6863347
W0128_00002967                                   2178       ............................................................  2237
PeiAi64S_indica_AVAD01030447.1                   26134      ............................................................  26193
TG43_ind.fChr9                                   17874766   ............................................................  17874825
TG1_xian.fChr9                                   16281199   ............................................................  16281258
TG42_ind.fChr9                                   17162848   ............................................................  17162907
PQXR01034884                                     15942      ......C.....................................................  16001
NH224indGWHBFPT00000015                          6854536    ............................................................  6854477
J4115_Contig137END                               26430      ............................................................  26489
liuxu_indica_WGGU01000010.1                      17018344   ............................................................  17018403
NH066indGWHBFKR00000021                          2793225    ............................................................  2793284
NH268glabGWHBFQM00000054                         12898158   ......C.....................................................  12898217
NH272glabGWHBFQQ00000013                         2833242    ......C.....................................................  2833301
NH269glabGWHBFQN00000035                         6338622    ......C.....................................................  6338563
NH216indGWHBFPM00000057                          3694817    ............................................................  3694758
J23B_ind_JAKEPO010000045.1                       2848477    ..................-.........................................  2848535
J4115_Chr9                                       16956366   ..............................-.............................  16956424
IL50_13_indica_gi|1030303404|gb|LVCH01001603.1|  13234      ............................................................  13175
c117700204.Contig1                               4078       ............................................................  4019
J4115_Contig92END                                23918      ............................................................  23977
kasalath_chr09                                   15787207   ............................................................  15787266
WYG7_00017067                                    23519      ............................................................  23460
C1813_jap_CP101152.1                             6710349    ............................................................  6710290
Shennong_265_japonica_QWGC01000010.1             3654449    ............................................................  3654508
WYJ3JapGWHBFQB00000150                           6588508    ............................................................  6588449
NH137JapGWHBFMY00000037                          13635239   ............................................................  13635298
WYJ7JapGWHBFKV00000002                           2863804    ............................................................  2863863
QCL2JapGWHBFJT00000177                           6550080    ............................................................  6550021
LG5_xqGWHBKAV00000009                            16642900   ............................................................  16642959
NG39_xqGWHBKAT00000009                           16401948   ............................................................  16402007
YF47_xqGWHBKAR00000009                           16485672   ............................................................  16485731
WYG3_xqGWHBKAQ00000009                           16435392   ............................................................  16435451
SN265_xqGWHBKAP00000009                          16478651   ............................................................  16478710
Toyo_xqGWHBKAN00000009                           16463428   ............................................................  16463487
B88_Oryza_barthii_PTLQ01066000.1                 8392       ......C.....................................................  8333
RD23_Oryza_longistaminata_LQBC01000305.1         280648     ............................................................  280589
Co39_Indica_SWLY01004919.1                       1990       ............................................................  1931
Co39_Indica_LQHE01004216.1                       8471       ............................................................  8412
Oryza_longistaminata_AMDW01060763.1              3745       ............................................................  3686
W2112_Oryza_meridionalis_ALNW03000193.1          2369847    ------.--.-.................................-----.........--  2369890
Taxon_B_Oryza_meridionalis_LONC01002230.1        42968      ------.--.-.................................-----........--T  43011
W0002_Oryza_officinalis_BDMV01000009.1           25872787   ..-...C.....................................................  25872845
PPR1_alta_GWHAZTO00000009                        21482371   ..-...C.....................................................  21482429
PPR1_alta_GWHAZTO00000021                        20325499   ---............C...............C..................T.........  20325555
Oryza_punctata_AVCL02000071.1                    16091707   ..-.....A.....G..............G..............................  16091770
                                                                                    \   \                               
                                                                                    |   |                               
                                                                                  GGT  AT
JAIFGZ020000478.1                                5245934    ---............C...............C.................G.A..-AT.TT  5245879
australiensis.2.JAIFGZ010001001.1                5245934    ---............C...............C.................G.A..-AT.TT  5245879
Oryza_meyeriana_var_granulata_SPHZ02000006.1     53884364   ..G............................                               53884399
                                                                \  \   \                                                
                                                                |  |   |                                                
                                                               TT CG   A
Oryza_meyeriana_var_granulata_RYFJ01002725.1     85631      ..G............................C..                            85593
                                                                \  \   \                                                
                                                                |  |   |                                                
                                                               TT CG   A
Oryza_granulata_GWHAAKB00000642                  157194     ..G............................                               157229
                                                                \  \   \                                                
                                                                |  |   |                                                
                                                               TT CG   A
Oryza_granulata_GWHAAEL00002725                  85631      ..G............................C..                            85593
                                                                \  \   \                                                
                                                                |  |   |                                                
                                                               TT CG   A
Koshihikari_japonica_BABO01486714.1              6207       ............................................................  6266
Oryza_coarctata_WLYV01002669.1                   974168     -.-.A..--.-....G......A........C..T..C.T.C.......G.G.......C  974110
                                                                                              \                     \\  
                                                                                              |                     ||  
                                                                                             AC                     C|
                                                                                                                     |  
                                                                                                                     T
Pcoar.1_coarctata.1.JAAAWL010000450.1            336335     -.-.A..--.-....G......A........C..T..C.T.C.......G.G.......C  336277
                                                                                              \                     \\  
                                                                                              |                     ||  
                                                                                             AC                     C|
                                                                                                                     |  
                                                                                                                     T
Oryza_brachyantha_AGAT02000065.1                 7046457    ..                                                            7046458
Oryza_coarctata_WLYV01053323.1                   216488     ..G.....-.-....................C....C....G.......G..........  216425
                                                                                                \               \\      
                                                                                                |               ||      
                                                                                              CTC               A|
                                                                                                                 |      
                                                                                                                AG
Pcoar.1_coarctata.1.JAAAWL010000058.1            289504     ..G.....-.-....................C....C....G.......G..........  289567
                                                                                               \                \\      
                                                                                               |                ||      
                                                                                             CCT                A|
                                                                                                                 |      
                                                                                                                AG
PeiAi64S_indica_AVAD01001907.1                   6          ...............................T............................  65

Query_1                                          181        GCGCGCGCGCCGTGCCGTGCCGCTAGCTCGATCCGCCTCGTACGCCAgctcgctcgctcg  240
WSSM.fctg0000350:0-4820103(+)                    378238434  ............................................................  378238493
TG90_tmpJ.fChr9                                  16288351   ............................................................  16288410
TG81_bas.fChr9                                   16592478   ............................................................  16592537
TG65_trpJ.fChr9                                  16448731   ............................................................  16448790
TG63_trpJ.fChr9                                  16792788   ............................................................  16792847
TG46_tmpJ.fChr9                                  15803065   ............................................................  15803124
TG34_bas.fChr9                                   13945543   ............................................................  13945602
TG2_tmpJ.fChr9                                   16240627   ............................................................  16240686
TG29_tmpJ.fChr9                                  16610903   ............................................................  16610962
TG19_tmpJ.fChr9                                  17281293   ............................................................  17281352
TG17_trpJ.fChr9                                  16691964   ............................................................  16692023
TG15_trpJ.fChr9                                  16253270   ............................................................  16253329
Nipponbare022_Chr9                               16420022   ............................................................  16420081
KETANNANGKA_trpJ_Chr9                            16857284   ............................................................  16857343
CHAOMEO_trpJ_Chr9                                16906793   ............................................................  16906852
ARC10497_bas_Chr11                               12492153   ............................................................  12492094
ARC10497_bas_Chr9                                18246153   ............................................................  18246212
W1943_00019140                                   1319       ............................................................  1378
UR28_jap_00019741                                27248      ............................................................  27189
Nipponbare_00025620                              36823      ............................................................  36764
LG31_00009134                                    86435      ............................................................  86376
Koshihikari_00009316                             86932      ............................................................  86873
KY131_00016701                                   9869       ............................................................  9928
IL9_jap_00017037                                 9869       ............................................................  9928
HP98_jap_00030743                                27401      ............................................................  27342
HP91_2_jap_00029503                              9854       ............................................................  9913
HP48_jap_00025916                                27243      ............................................................  27184
HP45_jap_00018672                                9863       ............................................................  9922
HP38_jap_00026442                                16657      ............................................................  16716
HP314_jap_00028983                               16667      ............................................................  16726
HP14_jap_00015254                                36878      ............................................................  36819
HP13_2_jap_00016410                              27440      ............................................................  27381
HP103_jap_00018803                               9861       ............................................................  9920
GP77_jap_00025833                                36992      ............................................................  36933
GP761_1_jap_00022979                             27401      ............................................................  27342
GP677_jap_00017822                               9862       ............................................................  9921
GP669_jap_00015374                               37655      ............................................................  37596
GP640_jap_00027270                               10100      ............................................................  10159
GP567_jap_00016119                               9860       ............................................................  9919
GP551_jap_00019428                               70876      ............................................................  70817
GP536_jap_00029584                               36908      ............................................................  36849
GP39_jap_00019977                                36838      ............................................................  36779
GP295_1_Basmati_aro_00000145                     9952       ............................................................  10011
Nipponbare_IRGSP_1.0_AP014965.1                  16411331   ............................................................  16411390
Nipponbare_IRGSP_4.0_AP008215.2                  17065042   ............................................................  17065101
IRGC_80273_1_japonica_VYIH01000035.1             13144177   ............................................................  13144236
IRGC_12485_1_aromatic_VYID01000027.1             8447248    ............................................................  8447307
IRGC_19961_2_japonica_VYIC01000015.1             13480423   ............................................................  13480482
Carolina_jap_RPSM01000009.1                      15516760   ............................................................  15516819
WR04_6_Oryza_nivara_QKSA01000016.1               6440620    ............................................................  6440561
Kitaake_POTR01000341.1                           561882     ............................................................  561941
Nipponbare_PKRW01000115.1                        16313629   ............................................................  16313688
Suijing18_japonica_PDFQ01000538.1                762800     ............................................................  762859
A123_Japonica_JSUG01007780.1                     24430      ............................................................  24489
Zhonghua11_japonica_JAAKXV010000009.1            16266188   ............................................................  16266247
W1943rufi742013512|emb|CBQP010042726.1|          1339       ............................................................  1398
IRIS_313_7914_trop_CAKYAB010006230.1             4598302    ............................................................  4598361
IRIS_313_11127_subtrop_CAKXZX010006035.1         2158995    ............................................................  2158936
Kitaake_BQMD01000009.1                           16452087   ............................................................  16452146
Hitomebore_japonica_BACJ01047666.1               16982      ............................................................  17041
Nipponbare_AACV01020091.1                        8474       ............................................................  8415
ZCDJapGWHBFQF00000330                            7621296    ............................................................  7621355
NH240JapGWHBFQD00000045                          7563203    ............................................................  7563262
NH232JapGWHBFPY00000002                          6597898    ............................................................  6597839
NH223JapGWHBFPS00000007                          6586762    ............................................................  6586703
NH221JapGWHBFPQ00000013                          7483512    ............................................................  7483571
NH205JapGWHBFPC00000047                          6519220    ............................................................  6519161
NH204JapGWHBFPB00000162                          7678449    ............................................................  7678508
NH201JapGWHBFOY00000065                          7622119    ............................................................  7622178
NH193JapGWHBFOS00000002                          6436633    ............................................................  6436574
NH191JapGWHBFOQ00000297                          7567046    ............................................................  7567105
NH189JapGWHBFOO00000101                          4007403    ............................................................  4007344
NH176JapGWHBFOE00000039                          7514325    ............................................................  7514384
NH175JapGWHBFOD00000148                          7549164    ............................................................  7549223
NH171JapGWHBFOA00000008                          6620408    ............................................................  6620349
NH155JapGWHBFNP00000050                          1364691    ............................................................  1364750
NH152JapGWHBFNN00000045                          7548295    ............................................................  7548354
NH149JapGWHBFNK00000033                          13437897   ............................................................  13437956
NH146JapGWHBFNH00000388                          5785462    ............................................................  5785521
NH145JapGWHBFNG00000401                          3861794    ............................................................  3861735
NH142JapGWHBFND00000323                          8340773    ............................................................  8340832
NH141JapGWHBFNC00000019                          6640245    ............................................................  6640186
NH135JapGWHBFMW00000002                          9701663    ............................................................  9701722
NH125JapGWHBFMO00000002                          1359303    ............................................................  1359362
NH122indGWHBFMM00000026                          6715055    ............................................................  6714996
NH119JapGWHBFMK00000032                          2110205    ............................................................  2110264
NH117JapGWHBFMI00000001                          6583407    ............................................................  6583348
NH096JapGWHBFLQ00000073                          3215463    ............................................................  3215404
NH095unsuGWHBFLP00000007                         6762534    ............................................................  6762475
NH089JapGWHBFLJ00000025                          1111350    ............................................................  1111409
NH087JapGWHBFLI00000087                          4011263    ............................................................  4011204
NH075unsuGWHBFKY00000049                         3724585    ............................................................  3724526
NH062JapGWHBFKN00000056                          2039059    ............................................................  2039118
NH061JapGWHBFKM00000012                          2069776    ............................................................  2069835
NH060JapGWHBFKL00000039                          6577729    ............................................................  6577670
NH048JapGWHBFKC00000002                          4030575    ............................................................  4030516
NH047JapGWHBFKB00000091                          13108789   ............................................................  13108848
NH046JapGWHBFKA00000080                          5614792    ............................................................  5614733
NH041JapGWHBFJW00000072                          2102370    ............................................................  2102429
QTXTJapGWHBFJV00000069                           6597437    ............................................................  6597378
NH039JapGWHBFJU00000106                          13545140   ............................................................  13545199
NH034JapGWHBFJQ00000010                          6597046    ............................................................  6596987
NH033JapGWHBFJP00000122                          16261801   ............................................................  16261860
NH030JapGWHBFJO00000096                          3300241    ............................................................  3300300
NH017JapGWHBFJD00000115                          13506080   ............................................................  13506139
NH016JapGWHBFJC00000207                          6581375    ............................................................  6581316
NH013JapGWHBFJA00000237                          3356185    ............................................................  3356244
NH005JapGWHBFIS00000015                          3295898    ............................................................  3295957
NH003JapGWHBFIR00000127                          6600405    ............................................................  6600346
CW34_rufiGWHBFIL00000017                         1423901    ............................................................  1423842
QG10_jap_GWHBQTM00000009                         16593913   ............................................................  16593972
LTH_GWHBEBN00000009                              15635086   ............................................................  15635145
Basmati334contig_124                             6584659    ............................................................  6584600
ZH11_Chr9                                        16336708   ............................................................  16336767
Namroo_Chr9                                      17426791   ............................................................  17426850
LJ_jap_Chr9                                      15209850   ............................................................  15209909
Kosh_Chr9                                        16636296   ............................................................  16636355
KY131_Chr9                                       16293674   ............................................................  16293733
Basmati1_Chr9                                    17036162   ............................................................  17036221
02428_Chr9                                       15846388   ............................................................  15846447
LG31_xqGWHBKAU00000009                           16252932   ............................................................  16252991
Akita_xqGWHBKAO00000009                          16397129   ............................................................  16397188
Sasa_xqGWHBKAM00000009                           16765640   ............................................................  16765699
No8_xqGWHBKAL00000009                            16463332   ............................................................  16463391
Gim_xqGWHBKAK00000009                            16717540   ............................................................  16717599
Aikoku_xqGWHBKAJ00000009                         16505435   ............................................................  16505494
TG4_trpJ.fChr9                                   16031913   ............................................................  16031972
TG3_trpJ.fChr9                                   17132382   ............................................................  17132441
TG32_trpJ.fChr9                                  16826755   ............................................................  16826814
TG22_tmpJ.fChr9                                  16180177   ............................................................  16180236
TG22_min_Chr9                                    16401919   ............................................................  16401978
HP44_jap_00021858                                9862       ............................................................  9921
Azucena_japonica_PKQC01000045.1                  13260655   ............................................................  13260714
HEG4_2.0_japonica_JSUF01013673.1                 30617      ............................................................  30676
IRIS_313_10738_admix_CAKYAC010006078.1           4346570    ............................................................  4346511
RPYjapGWHBJWL00000012                            15594171   ............................................................  15594230
lemontJapGWHBFPI00000140                         16260757   ............................................................  16260816
NH168JapGWHBFNY00000001                          12862661   ............................................................  12862720
NH131JapGWHBFMS00000221                          7651687    ............................................................  7651746
NH022JapGWHBFJH00000002                          6585450    ............................................................  6585391
NH001JapGWHBFIP00000001                          12909450   ............................................................  12909509
DomSufid_contig_29                               6581401    ............................................................  6581342
lemont_Chr9                                      16655632   ............................................................  16655691
DHX2_Chr9                                        16490132   ............................................................  16490191
TG31_trpJ.fChr9                                  16335923   ............................................................  16335982
TG18_trpJ.fChr9                                  16845749   ............................................................  16845808
NH162unsuGWHBFNU00000018                         3974458    ............................................................  3974399
TG14_trpJ.fChr9                                  16320824   ............................................................  16320883
CW11_rufiGWHBFHW00000030                         460148     ............................................................  460089
CW01_rufiGWHBFHN00000002                         2237989    ............................................................  2238048
CW02_rufiGWHBFHO00000007                         2522170    ............................................................  2522229
CW18_rufiGWHBFID00000030                         3393653    ............................................................  3393594
HP390_jap_00029361                               27387      ............................................................  27328
NH156JapGWHBFNQ00000296                          7611627    ............................................................  7611686
NH147JapGWHBFNI00000246                          5054789    ............................................................  5054730
NH002JapGWHBFIQ00000219                          6677400    ............................................................  6677341
CW22_rufiGWHBFIG00000011                         2944664    ............................................................  2944723
W3078-2_00001699                                 5876       ............................................................  5817
CW05_rufiGWHBFHQ00000019                         933434     ............................................................  933375
W2012_00021660                                   8137       ............................................................  8078
CW15_rufiGWHBFIA00000026                         3234069    ............................................................  3234010
CW12_rufiGWHBFHX00000253                         193610     ............................................................  193551
CW13_rufiGWHBFHY00000012                         2051277    ............................................................  2051218
wild273.fChr9                                    19076357   ............................................................  19076416
CW23_rufiGWHBFIH00000044                         376872     ............................................................  376813
W1739_00012796                                   21823      ............................................................  21764
CW03_unsuGWHBFHP00000111                         2846909    ............................................................  2846968
W0141_00021184                                   8113       ............................................................  8054
CW37_rufiGWHBFIO00000023                         1477384    ............................................................  1477443
CW09_rufiGWHBFHU00000028                         1333735    ............................................................  1333676
TG54_bas.fChr9                                   23028134   ............................................................  23028193
CW32_rufiGWHBFIJ00000007                         7147496    ............................................................  7147437
CW21_rufiGWHBFIF00000039                         818888     ............................................................  818829
W3095-2_00008790                                 109014     ............................................................  108955
CW08_rufiGWHBFHT00000005                         3823507    ............................................................  3823448
W1979_00017594                                   11829      ............................................................  11888
W1777_00000754                                   94195      ............................................................  94136
CW17_rufiGWHBFIC00000042                         508461     ............................................................  508402
CW14_rufiGWHBFHZ00000026                         3000932    ............................................................  3000991
wild12.fChr9                                     21986011   ............................................................  21986070
CW16_rufiGWHBFIB00000020                         2402955    ............................................................  2403014
Oryza_rufipogon_GWHALOI00000110                  1303143    ............................................................  1303084
wild219.fChr9                                    21074254   ............................................................  21074313
CW33_rufiGWHBFIK00000006                         2242409    ............................................................  2242468
W1687_00046283                                   6743       ............................................................  6684
NH150indGWHBFNL00000017                          3033134    ............................................................  3033193
wild131.fChr9                                    23634749   ............................................................  23634808
CW19_rufiGWHBFIE00000077                         409914     ............................................................  409855
wild111.fChr9                                    22431761   ............................................................  22431820
wild111.fChr9                                    22821827   ............................................................  22821886
LB120_Oryza_barthii_PQXQ01047893.1               26508      ............................................................  26449
Oryza_barthii_ABRL03000060.1                     12481451   ............................................................  12481515
                                                                                                                     \  
                                                                                                                     |  
                                                                                                                 TCGCT
NH286bartGWHBFRD00000027                         12709887   ............................................................  12709951
                                                                                                                     \  
                                                                                                                     |  
                                                                                                                 TCGCT
NH283bartGWHBFRA00000022                         1963256    ............................................................  1963320
                                                                                                                     \  
                                                                                                                     |  
                                                                                                                 TCGCT
IRGC_106523_1_rufipogon_JAAMOU010000131.1        296        ............................................................  355
IRGC_106523_1_rufipogon_JAAMOU010000082.1        18536234   ............................................................  18536293
CW35_rufiGWHBFIM00000050                         1797645    ............................................................  1797704
R1_rufipogon_GWHACCP00000244                     1876178    ............................................................  1876237
TG12_bas.fChr9                                   24961387   ............................................................  24961446
NH167indGWHBFNX00000080                          3783610    ............................................................  3783551
NH279bartGWHBFQW00000022                         183006     ............................................................  182947
CW36_rufiGWHBFIN00000002                         4075906    ............................................................  4075847
Taxon_A_Oryza_rufipogon_LONB01001693.1           84852      ............................................................  84911
CW07_rufiGWHBFHS00000063                         207285     ............................................................  207226
CW31_rufiGWHBFII00000011                         4820610    ............................................................  4820669
WSSM.fChr9                                       3016940    ............................................................  3016999
TG33_ind.fChr9                                   17547236   ............................................................  17547295
HP577_ind_00003127                               19495      ............................................................  19554
GP540_aus_00002463                               27140      ............................................................  27081
GP51_ind_00012508                                160237     ............................................................  160178
R99_indica_QWGD01000403.1                        1931740    ............................................................  1931681
IRIS_313_11786_ind3_CAKYAE010005220.1            2666426    ............................................................  2666485
IRIS_313_12190_indx_CAKXZW010006314.1            2497568    ............................................................  2497627
IR64_indica_BLLQ01000009.1                       14313032   ............................................................  14313091
GM4indGWHBFQH00000032                            2751895    ............................................................  2751954
IR64indGWHBFPZ00000144                           2700200    ............................................................  2700259
NH208indGWHBFPF00000040                          3001250    ............................................................  3001309
NH173indGWHBFOB00000054                          2777495    ............................................................  2777554
NH159indGWHBFNT00000056                          2669396    ............................................................  2669455
NH132indGWHBFMT00000047                          2696261    ............................................................  2696320
NH094indGWHBFLO00000040                          3741720    ............................................................  3741661
NH092indGWHBFLM00000075                          3803128    ............................................................  3803069
NH083indGWHBFLF00000063                          3651889    ............................................................  3651830
NH081indGWHBFLD00000122                          2724805    ............................................................  2724864
NH077indGWHBFLA00000066                          6918414    ............................................................  6918355
MBWXindGWHBFKS00000105                           3721793    ............................................................  3721734
NH057indGWHBFKJ00000099                          2629129    ............................................................  2629070
Co22indGWHBFIX00000014                           3693613    ............................................................  3693554
WSSM_ind_Chr9                                    17896069   ............................................................  17896128
tumba_Chr9                                       17074520   ............................................................  17074579
R527_Chr9                                        17820121   ............................................................  17820180
IR64_Chr9                                        17131510   ............................................................  17131569
FH838_Chr9                                       16942834   ............................................................  16942893
wild65.fChr9                                     21506835   ............................................................  21506894
NH084indGWHBFLG00000016                          2838819    ............................................................  2838878
NH107indGWHBFLZ00000063                          2815587    ............................................................  2815646
NH076indGWHBFKZ00000116                          3761286    ............................................................  3761227
LARHAMUGAD_ind_Chr9                              17266963   ............................................................  17267022
IRGC_52339_1_indica_VYIE01000010.1               17266963   ............................................................  17267022
TG62_aus.fChr9                                   15190653   ............................................................  15190712
TG60_aus.fChr9                                   16418887   ............................................................  16418946
TG53_ind.fChr9                                   17235185   ............................................................  17235244
TG49_aus.fChr9                                   16491297   ............................................................  16491356
TG27_aus.fChr9                                   15853717   ............................................................  15853776
TG11_aus.fChr9                                   20047050   ............................................................  20047109
QUAN9311.fChr9                                   17344317   ............................................................  17344376
W3105_1_aus_00003628                             167875     ............................................................  167816
W1754_00006964                                   12121      ............................................................  12180
W0170_00002549                                   21994      ............................................................  22053
W0123-1_00001644                                 53389      ............................................................  53448
Kasalath_00016945                                12114      ............................................................  12173
GP62_aus_00043073                                6260       ............................................................  6319
GP104_DV_110_aus_00001609                        59396      ............................................................  59337
N_22_aus_LWDA02000129.1                          12448916   ............................................................  12448975
IRIS_313_8554_aus_CAKYAA010006731.1              2004218    ............................................................  2004277
IRIS_313_10879_admix_CAKXZZ010006487.1           3579410    ............................................................  3579351
Oryza_nivara_AWHD02000034.1                      2036660    ............................................................  2036719
N22ausGWHBFQE00000006                            6700089    ............................................................  6700030
KasalathausGWHBFPV00000038                       3470943    ............................................................  3471002
NH144ausGWHBFNF00000173                          3595356    ............................................................  3595297
NH138indGWHBFMZ00000041                          3689185    ............................................................  3689126
NH101indGWHBFLV00000430                          3565174    ............................................................  3565115
NH026ausGWHBFJK00000030                          3720082    ............................................................  3720023
NH008indGWHBFIV00000096                          907071     ............................................................  907012
tianfengB_GWHAORU00000006                        16425801   ............................................................  16425860
N22_Chr9                                         18207045   ............................................................  18207104
G46_Chr9                                         16154360   ............................................................  16154419
D62_Chr9                                         16977034   ............................................................  16977093
CN1_Chr9                                         16145528   ............................................................  16145587
TG70_ind.fChr9                                   17111806   ............................................................  17111865
Oryza_glaberrima_ADWL02000018.1                  13079249   ............................................................  13079313
                                                                                                                     \  
                                                                                                                     |  
                                                                                                                 TCGCT
NH277unsuGWHBFQU00000090                         2005972    ............................................................  2006036
                                                                                                                     \  
                                                                                                                     |  
                                                                                                                 TCGCT
NH275glabGWHBFQT00000026                         6345817    ............................................................  6345758
NH274glabGWHBFQS00000002                         165491     ............................................................  165432
NH273glabGWHBFQR00000009                         12698908   ............................................................  12698972
                                                                                                                     \  
                                                                                                                     |  
                                                                                                                 TCGCT
NH271glabGWHBFQP00000002                         6335192    ............................................................  6335133
NH270glabGWHBFQO00000112                         12862395   ............................................................  12862459
                                                                                                                     \  
                                                                                                                     |  
                                                                                                                 TCGCT
NH267glabGWHBFQL00000008                         6386557    ............................................................  6386498
NH266glabGWHBFQK00000107                         178886     ............................................................  178827
NH265glabGWHBFQJ00000054                         6354540    ............................................................  6354481
CG14_glaberrima_Chr9                             15463245   ............................................................  15463309
                                                                                                                     \  
                                                                                                                     |  
                                                                                                                 TCGCT
CR071_ind_JAKEPP010000048.1                      2631861    ............................................................  2631802
NH285bartGWHBFRC00000234                         170626     ............................................................  170567
TG87_kasalath.fChr5                              35294824   ............................................................  35294765
TG80_G46B.fChr9                                  15833470   ............................................................  15833529
TG55_ind.fChr9                                   16973206   ............................................................  16973265
NATELBORO_aus_Chr9                               16828189   ............................................................  16828248
IRGC_34749_1_aus_VYIG01000013.1                  16828189   ............................................................  16828248
IRIS_313_11360_aro_CAKXZV010006627.1             3503140    ............................................................  3503081
NH278bartGWHBFQV00000035                         6373486    ............................................................  6373427
W1698_00002608                                   24210      ............................................................  24151
TG88_ind.fChr9                                   16904440   ............................................................  16904503
                                                                                                           \            
                                                                                                           |            
                                                                                                        GCTC
GP124_DNJ_126_aus_00013303                       12474      ............................................................  12533
Tetep_indica_QQAJ01000009.2                      18606650   ............................................................  18606713
                                                                                                           \            
                                                                                                           |            
                                                                                                        GCTC
Tetep_indica_LQHG01000788.1                      19479      ............................................................  19542
                                                                                                           \            
                                                                                                           |            
                                                                                                        GCTC
Tadukan_Indica_LQHF01001496.1                    24171      ............................................................  24112
Tetep_aindGWHBFQG00000044                        3735031    ............................................................  3734972
NH192indGWHBFOR00000096                          3870003    ............................................................  3869944
NH187indGWHBFON00000010                          2566908    ............................................................  2566971
                                                                                                           \            
                                                                                                           |            
                                                                                                        GCTC
NH157indGWHBFNR00000029                          3772335    ............................................................  3772276
NH118indGWHBFMJ00000052                          2835249    ............................................................  2835312
                                                                                                           \            
                                                                                                           |            
                                                                                                        GCTC
NH112indGWHBFMD00000079                          3704465    ............................................................  3704406
NH110indGWHBFMB00000093                          2709968    ............................................................  2710031
                                                                                                           \            
                                                                                                           |            
                                                                                                        GCTC
NH091indGWHBFLL00000013                          2881934    ............................................................  2881997
                                                                                                           \            
                                                                                                           |            
                                                                                                        GCTC
NH085indGWHBFLH00000066                          3031869    ............................................................  3031932
                                                                                                           \            
                                                                                                           |            
                                                                                                        GCTC
NH065indGWHBFKQ00000014                          6738111    ............................................................  6738052
CW10_rufiGWHBFHV00000016                         3732530    ............................................................  3732471
CW06_unsuGWHBFHR00000017                         3719664    ............................................................  3719605
Oryza_glumipatula_ALNU03000061.1                 2209647    ............................................................  2209706
NH281bartGWHBFQY00000006                         6427012    ............................................................  6426953
TG84_ind.fChr9                                   17306585   ............................................................  17306648
                                                                                                           \            
                                                                                                           |            
                                                                                                        GCTC
HP517_1_ind_00008485                             37587      ............................................................  37528
HP486_ind_00002511                               19359      ............................................................  19422
                                                                                                           \            
                                                                                                           |            
                                                                                                        GCTC
HP383_ind_00029897                               19469      ............................................................  19532
                                                                                                           \            
                                                                                                           |            
                                                                                                        GCTC
HP362_2_ind_00002424                             19091      ............................................................  19154
                                                                                                           \            
                                                                                                           |            
                                                                                                        GCTC
Taichung_Native_1_indica_JACXSC010000009.1       17371638   ............................................................  17371701
                                                                                                           \            
                                                                                                           |            
                                                                                                        GCTC
NH222indGWHBFPR00000160                          3792225    ............................................................  3792166
NH219indGWHBFPO00000043                          3703386    ............................................................  3703327
NH199indGWHBFOX00000184                          2714948    ............................................................  2715011
                                                                                                           \            
                                                                                                           |            
                                                                                                        GCTC
NH196indGWHBFOU00000079                          3736277    ............................................................  3736218
NH190indGWHBFOP00000246                          2765549    ............................................................  2765612
                                                                                                           \            
                                                                                                           |            
                                                                                                        GCTC
NH183indGWHBFOK00000058                          3856865    ............................................................  3856806
NH182indGWHBFOJ00000209                          3714482    ............................................................  3714423
NJ6indGWHBFOI00000046                            2231633    ............................................................  2231696
                                                                                                           \            
                                                                                                           |            
                                                                                                        GCTC
NH179indGWHBFOH00000026                          3704056    ............................................................  3703997
NH170indGWHBFNZ00000056                          3705628    ............................................................  3705569
NH151indGWHBFNM00000015                          6774924    ............................................................  6774865
NH140indGWHBFNB00000060                          3801746    ............................................................  3801687
NH130indGWHBFMR00000063                          2771175    ............................................................  2771238
                                                                                                           \            
                                                                                                           |            
                                                                                                        GCTC
NH123indGWHBFMN00000037                          2794614    ............................................................  2794677
                                                                                                           \            
                                                                                                           |            
                                                                                                        GCTC
NH116indGWHBFMH00000038                          17200407   ............................................................  17200470
                                                                                                           \            
                                                                                                           |            
                                                                                                        GCTC
NH104indGWHBFLX00000022                          3732852    ............................................................  3732793
NH074indGWHBFKX00000148                          2720435    ............................................................  2720498
                                                                                                           \            
                                                                                                           |            
                                                                                                        GCTC
NH073indGWHBFKW00000059                          3706476    ............................................................  3706417
NH070indGWHBFKU00000051                          2734317    ............................................................  2734380
                                                                                                           \            
                                                                                                           |            
                                                                                                        GCTC
NH069indGWHBFKT00000044                          5589123    ............................................................  5589186
                                                                                                           \            
                                                                                                           |            
                                                                                                        GCTC
NH064indGWHBFKP00000029                          2730171    ............................................................  2730234
                                                                                                           \            
                                                                                                           |            
                                                                                                        GCTC
NH063indGWHBFKO00000170                          3743529    ............................................................  3743470
NH021indGWHBFJG00000072                          2330478    ............................................................  2330541
                                                                                                           \            
                                                                                                           |            
                                                                                                        GCTC
NH019indGWHBFJF00000130                          3852387    ............................................................  3852328
NH007indGWHBFIU00000014                          3037500    ............................................................  3037563
                                                                                                           \            
                                                                                                           |            
                                                                                                        GCTC
NH280bartGWHBFQX00000083                         6288207    ............................................................  6288148
TG76_ind.fChr9                                   15571723   ............................................................  15571786
                                                                                                           \            
                                                                                                           |            
                                                                                                        GCTC
NH177indGWHBFOF00000082                          3750388    ............................................................  3750329
TG82_ind.fChr9                                   15723852   ............................................................  15723911
TG75_tmpJ.fChr9                                  25128640   ............................................................  25128699
TG6_aus.fChr9                                    16608536   ............................................................  16608595
TG68_ind.fChr9                                   17046841   ............................................................  17046900
TG61_ind.fChr9                                   16909985   ............................................................  16910044
TG59_ind.fChr9                                   17721056   ............................................................  17721115
TG52_trpJ.fChr9                                  16850062   ............................................................  16850121
TG28_ind.fChr9                                   21117741   ............................................................  21117800
TG24_ind.fChr9                                   20577834   ............................................................  20577893
TG21_ind.fChr9                                   17002146   ............................................................  17002205
TG10_xian.fChr9                                  16780058   ............................................................  16780117
HP492_ind_00026727                               19506      ............................................................  19565
HP407_ind_00012415                               23054      ............................................................  23113
HP396_ind_00022162                               146014     ............................................................  145955
HP274_ind_00032413                               19502      ............................................................  19561
HP263_ind_00002484                               26936      ............................................................  26877
HP119_ind_00014335                               97884      ............................................................  97825
GLA4_00002822                                    23045      ............................................................  23104
9311_indica_JACJVK010000215.1                    1059258    ............................................................  1059199
ZS97_CP056060.1                                  16080463   ............................................................  16080522
9311_indica_PKRX01000012.1                       17273600   ............................................................  17273659
ZS97_LBBA01015381.1                              658766     ............................................................  658825
Jiayu_253_indica_JAGTXN010000012.1               17589681   ............................................................  17589740
9311_indica_JACJVL010000008.1                    17938782   ............................................................  17938841
9311_AAAA02027571.1                              45942      ............................................................  45883
Lh9_indGWHBJWJ00000003                           17085083   ............................................................  17085142
9311indGWHBFPX00000077                           3702601    ............................................................  3702542
NH220indGWHBFPP00000052                          3670858    ............................................................  3670799
NH214indGWHBFPK00000077                          2715011    ............................................................  2715070
NH213indGWHBFPJ00000042                          5140078    ............................................................  5140019
Cy1BindGWHBFPH00000048                           3666957    ............................................................  3666898
NH210indGWHBFPG00000058                          6979921    ............................................................  6979862
NH207indGWHBFPE00000048                          3672402    ............................................................  3672343
NH202indGWHBFOZ00000022                          2801149    ............................................................  2801208
NH197indGWHBFOV00000093                          3714318    ............................................................  3714259
NH194indGWHBFOT00000125                          2698599    ............................................................  2698658
LCHindGWHBFOG00000050                            2771759    ............................................................  2771818
R42unsuGWHBFNV00000095                           6754292    ............................................................  6754233
NH143indGWHBFNE00000039                          2227752    ............................................................  2227811
gZS97BindGWHBFNA00000070                         3712662    ............................................................  3712603
NH134indGWHBFMV00000042                          2927242    ............................................................  2927183
NH133indGWHBFMU00000067                          6338143    ............................................................  6338084
NH129indGWHBFMQ00000076                          2727009    ............................................................  2727068
NH113indGWHBFME00000078                          3710154    ............................................................  3710095
NH109indGWHBFMA00000093                          2239242    ............................................................  2239301
GLA15indGWHBFLW00000040                          3669470    ............................................................  3669411
NH100indGWHBFLU00000057                          2773678    ............................................................  2773737
NH099indGWHBFLT00000084                          2757221    ............................................................  2757280
NH098indGWHBFLS00000105                          2696747    ............................................................  2696806
NH097indGWHBFLR00000058                          2719160    ............................................................  2719219
TQ_indGWHBFLN00000115                            7016536    ............................................................  7016595
NH090indGWHBFLK00000137                          3691659    ............................................................  3691600
NH082indGWHBFLE00000015                          2953886    ............................................................  2953945
NH080indGWHBFLC00000031                          387102     ............................................................  387043
NH058indGWHBFKK00000053                          2755377    ............................................................  2755436
NH055indGWHBFKH00000055                          2145377    ............................................................  2145436
NTHindGWHBFKG00000058                            3714005    ............................................................  3713946
GLA4indGWHBFKF00000049                           2753964    ............................................................  2754023
AJNTindGWHBFKE00000062                           2742192    ............................................................  2742251
NJ11indGWHBFKD00000112                           2736247    ............................................................  2736306
NH045indGWHBFJZ00000090                          3806838    ............................................................  3806779
NH036indGWHBFJS00000114                          559621     ............................................................  559562
NH009indGWHBFIW00000021                          2837575    ............................................................  2837634
R9311_GWHBEBR00000009                            17230786   ............................................................  17230845
zs97RS3_GWHBCKZ00000009                          16080463   ............................................................  16080522
YX1_Chr9                                         17196630   ............................................................  17196689
TM_ind_Chr9                                      17255941   ............................................................  17256000
II32_Chr9                                        15986213   ............................................................  15986272
FS32_Chr9                                        16166191   ............................................................  16166250
Digu_ind_Chr9                                    15996979   ............................................................  15997038
9311Chr9                                         17818091   ............................................................  17818150
TG8_ind.fChr9                                    17202020   ............................................................  17202079
TG50_indChr9                                     17019205   ............................................................  17019264
NH284bartGWHBFRB00000002                         12682170   ............................................................  12682234
                                                                                                                     \  
                                                                                                                     |  
                                                                                                                 TCGCT
IR26indGWHBFQC00000047                           3659106    ............................................................  3659047
RD23indGWHBFPN00000058                           3645636    ............................................................  3645577
TQxhindGWHBFMP00000002                           3608423    ............................................................  3608364
TG58_ind.fChr8                                   34748294   ............................................................  34748235
RP_Bio_226_indica_CP012617.1                     13840278   ............................................................  13840337
IRGC_26624_2_indica_VXJI01000011.1               17320900   ............................................................  17320959
TG86_ind.fChr9                                   26548688   ............................................................  26548747
TG85_bas.fChr9                                   17181853   ............................................................  17181912
TG83_ind.fChr9                                   17207096   ............................................................  17207155
TG7_ind.fChr12                                   30264940   ............................................................  30264881
TG78_ind.fChr9                                   8072079    ............................................................  8072138
TG64_trpJ.fChr9                                  18520974   ............................................................  18521033
TG5_ind.fChr9                                    16487977   ............................................................  16488036
TG51_ind.fChr9                                   24438380   ............................................................  24438439
TG45_TCN1.fChr9                                  17459399   ............................................................  17459458
TG30_ind.fChr9                                   17708938   ............................................................  17708997
PR106_ind_Chr9                                   17855006   ............................................................  17855065
LIMA_ind_Chr9                                    16980408   ............................................................  16980467
GP772_1_ind_00014035                             30700      ............................................................  30641
GP72_ind_00007870                                98021      ............................................................  97962
GP3__ind_00012279                                58887      ............................................................  58828
GP22_IR_2797_115_30_ind_00006487                 23272      ............................................................  23331
DHX2_00003349                                    164668     ............................................................  164609
R498_CP018165.1                                  17780499   ............................................................  17780558
R600_indica_VYYU01000009.1                       17809333   ............................................................  17809392
IRGC_65972_1_indica_VYIF01000014.1               17649747   ............................................................  17649806
IRGC_53418_1_indica_VYIB01000012.1               17855006   ............................................................  17855065
IRGC_81487_1_indica_VXJH01000012.1               16980408   ............................................................  16980467
IR64_indica_RWKJ01000091.1                       4152064    ............................................................  4152123
IR8_indica_MPPV01000051.1                        2930849    ............................................................  2930908
KMR3_indica_gi|1030291002|gb|LVCG01000012.1|     19733      ............................................................  19792
Minghui63_indicaLNNK02000014.1                   5525606    ............................................................  5525665
Minghui63_indicaLBAZ01019352.1                   83593      ............................................................  83652
IRIS_313_10059_temp_CAKYAD010000041.1            5920486    ............................................................  5920427
IRIS_313_10314_indx_CAKXZY010006985.1            2627846    ............................................................  2627905
HR12_Indica_AZTA02000009.1                       10781273   ............................................................  10781332
DGBindGWHBFQI00000018                            3760304    ............................................................  3760245
Miyang46indGWHBFQA00000037                       3702513    ............................................................  3702454
PA64SunsuGWHBFPW00000069                         3705121    ............................................................  3705062
IR8indGWHBFPU00000062                            3682201    ............................................................  3682142
NH215indGWHBFPL00000043                          2708002    ............................................................  2708061
NH206indGWHBFPD00000013                          2872921    ............................................................  2872980
NH203indGWHBFPA00000030                          2766175    ............................................................  2766234
NH198indGWHBFOW00000045                          3680790    ............................................................  3680731
IR24indGWHBFOM00000048                           2765656    ............................................................  2765715
NH184indGWHBFOL00000024                          3649083    ............................................................  3649024
NH166indGWHBFNW00000052                          3901593    ............................................................  3901534
NH158indGWHBFNS00000040                          2692206    ............................................................  2692265
NH153indGWHBFNO00000049                          7017366    ............................................................  7017307
NH136indGWHBFMX00000069                          2771573    ............................................................  2771632
NH120indGWHBFML00000112                          2727669    ............................................................  2727728
NH111indGWHBFMC00000044                          3690561    ............................................................  3690502
NH105indGWHBFLY00000094                          6942218    ............................................................  6942159
NH079indGWHBFLB00000022                          3725002    ............................................................  3724943
NH056indGWHBFKI00000052                          2781640    ............................................................  2781699
NH042indGWHBFJX00000017                          2849462    ............................................................  2849521
NH035indGWHBFJR00000105                          2935437    ............................................................  2935496
NH029indGWHBFJN00000058                          2690735    ............................................................  2690794
NH028indGWHBFJM00000056                          2951260    ............................................................  2951319
NH027indGWHBFJL00000062                          3708292    ............................................................  3708233
NH025indGWHBFJJ00000055                          6808241    ............................................................  6808182
NH024indGWHBFJI00000074                          2211201    ............................................................  2211260
NH018indGWHBFJE00000010                          3766438    ............................................................  3766379
NH014indGWHBFJB00000049                          3685606    ............................................................  3685547
NH012indGWHBFIZ00000217                          5196047    ............................................................  5195988
NH011indGWHBFIY00000022                          2293619    ............................................................  2293678
J4155S_GWHBJTP00000009                           17625895   ............................................................  17625954
LK638S_GWHBJTN00000009                           16934091   ............................................................  16934150
Huazhan_GWHBJTM00000009                          17585769   ............................................................  17585828
MH63RS3_GWHBCKY00000009                          17865756   ............................................................  17865815
MH63KL1_GWHBCKX00000012                          18098069   ............................................................  18098128
huazhan_GWHAORT00000009                          17435593   ............................................................  17435652
Y58S_Chr9                                        16251573   ............................................................  16251632
Y3551_Chr9                                       17903935   ............................................................  17903994
S548_indChr9                                     17882931   ............................................................  17882990
R498_Chr9                                        17780499   ............................................................  17780558
Guang8_Chr9                                      17503045   ............................................................  17503104
Gui630_Chr9                                      17184980   ............................................................  17185039
TG77_ind.fChr9                                   22759629   ............................................................  22759688
TG56_ind.fChr9                                   17595732   ............................................................  17595791
TG16_ind.fChr9                                   19138499   ............................................................  19138558
TG13_xian.fChr9                                  17325877   ............................................................  17325936
HP327_ind_00008688                               63128      ............................................................  63069
NH174indGWHBFOC00000012                          2734759    ............................................................  2734818
NH115indGWHBFMG00000057                          2967871    ............................................................  2967930
AZZindGWHBFMF00000079                            2234641    ............................................................  2234700
NH044indGWHBFJY00000203                          6765572    ............................................................  6765513
NH006indGWHBFIT00000066                          6863346    ............................................................  6863287
W0128_00002967                                   2238       ............................................................  2297
PeiAi64S_indica_AVAD01030447.1                   26194      ............................................................  26253
TG43_ind.fChr9                                   17874826   ............................................................  17874885
TG1_xian.fChr9                                   16281259   ............................................................  16281318
TG42_ind.fChr9                                   17162908   ............................................................  17162967
PQXR01034884                                     16002      ............................................................  16066
                                                                                                                     \  
                                                                                                                     |  
                                                                                                                 TCGCT
NH224indGWHBFPT00000015                          6854476    ............................................................  6854417
J4115_Contig137END                               26490      ............................................................  26549
liuxu_indica_WGGU01000010.1                      17018404   ............................................................  17018463
NH066indGWHBFKR00000021                          2793285    ............................................................  2793344
NH268glabGWHBFQM00000054                         12898218   ............................................................  12898282
                                                                                                                     \  
                                                                                                                     |  
                                                                                                                 TCGCT
NH272glabGWHBFQQ00000013                         2833302    ............................................................  2833366
                                                                                                                     \  
                                                                                                                     |  
                                                                                                                 TCGCT
NH269glabGWHBFQN00000035                         6338562    ............................................................  6338503
NH216indGWHBFPM00000057                          3694757    ............................................................  3694698
J23B_ind_JAKEPO010000045.1                       2848536    ............................................................  2848595
J4115_Chr9                                       16956425   ............................................................  16956484
IL50_13_indica_gi|1030303404|gb|LVCH01001603.1|  13174      ............................................................  13115
c117700204.Contig1                               4018       ............................................................  3959
J4115_Contig92END                                23978      ............................................................  24037
kasalath_chr09                                   15787267   ............................................................  15787326
WYG7_00017067                                    23459      ............................................................  23400
C1813_jap_CP101152.1                             6710289    ............................................................  6710230
Shennong_265_japonica_QWGC01000010.1             3654509    ............................................................  3654568
WYJ3JapGWHBFQB00000150                           6588448    ............................................................  6588389
NH137JapGWHBFMY00000037                          13635299   ............................................................  13635358
WYJ7JapGWHBFKV00000002                           2863864    ............................................................  2863923
QCL2JapGWHBFJT00000177                           6550020    ............................................................  6549961
LG5_xqGWHBKAV00000009                            16642960   ............................................................  16643019
NG39_xqGWHBKAT00000009                           16402008   ............................................................  16402067
YF47_xqGWHBKAR00000009                           16485732   ............................................................  16485791
WYG3_xqGWHBKAQ00000009                           16435452   ............................................................  16435511
SN265_xqGWHBKAP00000009                          16478711   ............................................................  16478770
Toyo_xqGWHBKAN00000009                           16463488   ............................................................  16463547
B88_Oryza_barthii_PTLQ01066000.1                 8332       ............................................................  8273
RD23_Oryza_longistaminata_LQBC01000305.1         280588     ............................................................  280529
Co39_Indica_SWLY01004919.1                       1930       ............................................................  1871
Co39_Indica_LQHE01004216.1                       8411       ............................................................  8352
Oryza_longistaminata_AMDW01060763.1              3685       ............................................................  3626
W2112_Oryza_meridionalis_ALNW03000193.1          2369891    .-.-.....-.--...............................................  2369945
Taxon_B_Oryza_meridionalis_LONC01002230.1        43012      .-.-.....-.--...............................................  43066
W11_longistam_GWHALOJ00000889                    426717                                                              ...  426715
W0002_Oryza_officinalis_BDMV01000009.1           25872846   --............G.........-..............................-----  25872897
PPR1_alta_GWHAZTO00000009                        21482430   --............G.........-..............................-----  21482481
PPR1_alta_GWHAZTO00000021                        20325556   ........-------.........-..............................-----  20325602
Oryza_punctata_AVCL02000071.1                    16091771   --......................-...................--.-----.-A.....  16091819
JAIFGZ020000478.1                                5245878    ..A..G....-TC........A..-..............................-----  5245826
australiensis.2.JAIFGZ010001001.1                5245878    ..A..G....-TC........A..-..............................-----  5245826
Koshihikari_japonica_BABO01486714.1              6267       ............................................................  6326
Oryza_coarctata_WLYV01002669.1                   974109     ..A......-..C........A..-..............................-...-  974052
                                                                \\                                                      
                                                                ||                                                      
                                                                G|
                                                                 |                                                      
                                                                 C
Pcoar.1_coarctata.1.JAAAWL010000450.1            336276     ..A......-..C........A..-..............................-...-  336219
                                                                \\                                                      
                                                                ||                                                      
                                                                G|
                                                                 |                                                      
                                                                 C
Oryza_coarctata_WLYV01053323.1                   216424     ..................-----.-....C.............T...-..---.-...T.  216376
Pcoar.1_coarctata.1.JAAAWL010000058.1            289568     ..................-----.-....C.............T...-..---.-...T.  289616
PeiAi64S_indica_AVAD01001907.1                   66         ..................A.........................................  125

Query_1                                          241        ctcccccaccccgctgctgcacggctgcgcccgcgctgtcccctgtccccccgctcgccg  300
WSSM.fctg0000350:0-4820103(+)                    378238494  ............................................................  378238553
TG90_tmpJ.fChr9                                  16288411   ............................................................  16288470
TG81_bas.fChr9                                   16592538   ............................................................  16592597
TG65_trpJ.fChr9                                  16448791   ............................................................  16448850
TG63_trpJ.fChr9                                  16792848   ............................................................  16792907
TG46_tmpJ.fChr9                                  15803125   ............................................................  15803184
TG34_bas.fChr9                                   13945603   ............................................................  13945662
TG2_tmpJ.fChr9                                   16240687   ............................................................  16240746
TG29_tmpJ.fChr9                                  16610963   ............................................................  16611022
TG19_tmpJ.fChr9                                  17281353   ............................................................  17281412
TG17_trpJ.fChr9                                  16692024   ............................................................  16692083
TG15_trpJ.fChr9                                  16253330   ............................................................  16253389
Nipponbare022_Chr9                               16420082   ............................................................  16420141
KETANNANGKA_trpJ_Chr9                            16857344   ............................................................  16857403
CHAOMEO_trpJ_Chr9                                16906853   ............................................................  16906912
ARC10497_bas_Chr11                               12492093   ............................................................  12492034
ARC10497_bas_Chr9                                18246213   ............................................................  18246272
W1943_00019140                                   1379       ............................................................  1438
UR28_jap_00019741                                27188      ............................................................  27129
Nipponbare_00025620                              36763      ............................................................  36704
LG31_00009134                                    86375      ............................................................  86316
Koshihikari_00009316                             86872      ............................................................  86813
KY131_00016701                                   9929       ............................................................  9988
IL9_jap_00017037                                 9929       ............................................................  9988
HP98_jap_00030743                                27341      ............................................................  27282
HP91_2_jap_00029503                              9914       ............................................................  9973
HP48_jap_00025916                                27183      ............................................................  27124
HP45_jap_00018672                                9923       ............................................................  9982
HP38_jap_00026442                                16717      ............................................................  16776
HP314_jap_00028983                               16727      ............................................................  16786
HP14_jap_00015254                                36818      ............................................................  36759
HP13_2_jap_00016410                              27380      ............................................................  27321
HP103_jap_00018803                               9921       ............................................................  9980
GP77_jap_00025833                                36932      ............................................................  36873
GP761_1_jap_00022979                             27341      ............................................................  27282
GP677_jap_00017822                               9922       ............................................................  9981
GP669_jap_00015374                               37595      ............................................................  37536
GP640_jap_00027270                               10160      ............................................................  10219
GP567_jap_00016119                               9920       ............................................................  9979
GP551_jap_00019428                               70816      ............................................................  70757
GP536_jap_00029584                               36848      ............................................................  36789
GP39_jap_00019977                                36778      ............................................................  36719
GP295_1_Basmati_aro_00000145                     10012      ............................................................  10071
Nipponbare_IRGSP_1.0_AP014965.1                  16411391   ............................................................  16411450
Nipponbare_IRGSP_4.0_AP008215.2                  17065102   ............................................................  17065161
IRGC_80273_1_japonica_VYIH01000035.1             13144237   ............................................................  13144296
IRGC_12485_1_aromatic_VYID01000027.1             8447308    ............................................................  8447367
IRGC_19961_2_japonica_VYIC01000015.1             13480483   ............................................................  13480542
Carolina_jap_RPSM01000009.1                      15516820   ............................................................  15516879
WR04_6_Oryza_nivara_QKSA01000016.1               6440560    ............................................................  6440501
Kitaake_POTR01000341.1                           561942     ............................................................  562001
Nipponbare_PKRW01000115.1                        16313689   ............................................................  16313748
Suijing18_japonica_PDFQ01000538.1                762860     ............................................................  762919
A123_Japonica_JSUG01007780.1                     24490      ............................................................  24549
Zhonghua11_japonica_JAAKXV010000009.1            16266248   ............................................................  16266307
W1943rufi742013512|emb|CBQP010042726.1|          1399       ............................................................  1458
IRIS_313_7914_trop_CAKYAB010006230.1             4598362    ............................................................  4598421
IRIS_313_11127_subtrop_CAKXZX010006035.1         2158935    ............................................................  2158876
Kitaake_BQMD01000009.1                           16452147   ............................................................  16452206
Hitomebore_japonica_BACJ01047666.1               17042      ............................................................  17101
Nipponbare_AACV01020091.1                        8414       ............................................................  8355
ZCDJapGWHBFQF00000330                            7621356    ............................................................  7621415
NH240JapGWHBFQD00000045                          7563263    ............................................................  7563322
NH232JapGWHBFPY00000002                          6597838    ............................................................  6597779
NH223JapGWHBFPS00000007                          6586702    ............................................................  6586643
NH221JapGWHBFPQ00000013                          7483572    ............................................................  7483631
NH205JapGWHBFPC00000047                          6519160    ............................................................  6519101
NH204JapGWHBFPB00000162                          7678509    ............................................................  7678568
NH201JapGWHBFOY00000065                          7622179    ............................................................  7622238
NH193JapGWHBFOS00000002                          6436573    ............................................................  6436514
NH191JapGWHBFOQ00000297                          7567106    ............................................................  7567165
NH189JapGWHBFOO00000101                          4007343    ............................................................  4007284
NH176JapGWHBFOE00000039                          7514385    ............................................................  7514444
NH175JapGWHBFOD00000148                          7549224    ............................................................  7549283
NH171JapGWHBFOA00000008                          6620348    ............................................................  6620289
NH155JapGWHBFNP00000050                          1364751    ............................................................  1364810
NH152JapGWHBFNN00000045                          7548355    ............................................................  7548414
NH149JapGWHBFNK00000033                          13437957   ............................................................  13438016
NH146JapGWHBFNH00000388                          5785522    ............................................................  5785581
NH145JapGWHBFNG00000401                          3861734    ............................................................  3861675
NH142JapGWHBFND00000323                          8340833    ............................................................  8340892
NH141JapGWHBFNC00000019                          6640185    ............................................................  6640126
NH135JapGWHBFMW00000002                          9701723    ............................................................  9701782
NH125JapGWHBFMO00000002                          1359363    ............................................................  1359422
NH122indGWHBFMM00000026                          6714995    ............................................................  6714936
NH119JapGWHBFMK00000032                          2110265    ............................................................  2110324
NH117JapGWHBFMI00000001                          6583347    ............................................................  6583288
NH096JapGWHBFLQ00000073                          3215403    ............................................................  3215344
NH095unsuGWHBFLP00000007                         6762474    ............................................................  6762415
NH089JapGWHBFLJ00000025                          1111410    ............................................................  1111469
NH087JapGWHBFLI00000087                          4011203    ............................................................  4011144
NH075unsuGWHBFKY00000049                         3724525    ............................................................  3724466
NH062JapGWHBFKN00000056                          2039119    ............................................................  2039178
NH061JapGWHBFKM00000012                          2069836    ............................................................  2069895
NH060JapGWHBFKL00000039                          6577669    ............................................................  6577610
NH048JapGWHBFKC00000002                          4030515    ............................................................  4030456
NH047JapGWHBFKB00000091                          13108849   ............................................................  13108908
NH046JapGWHBFKA00000080                          5614732    ............................................................  5614673
NH041JapGWHBFJW00000072                          2102430    ............................................................  2102489
QTXTJapGWHBFJV00000069                           6597377    ............................................................  6597318
NH039JapGWHBFJU00000106                          13545200   ............................................................  13545259
NH034JapGWHBFJQ00000010                          6596986    ............................................................  6596927
NH033JapGWHBFJP00000122                          16261861   ............................................................  16261920
NH030JapGWHBFJO00000096                          3300301    ............................................................  3300360
NH017JapGWHBFJD00000115                          13506140   ............................................................  13506199
NH016JapGWHBFJC00000207                          6581315    ............................................................  6581256
NH013JapGWHBFJA00000237                          3356245    ............................................................  3356304
NH005JapGWHBFIS00000015                          3295958    ............................................................  3296017
NH003JapGWHBFIR00000127                          6600345    ............................................................  6600286
CW34_rufiGWHBFIL00000017                         1423841    ............................................................  1423782
QG10_jap_GWHBQTM00000009                         16593973   ............................................................  16594032
LTH_GWHBEBN00000009                              15635146   ............................................................  15635205
Basmati334contig_124                             6584599    ............................................................  6584540
ZH11_Chr9                                        16336768   ............................................................  16336827
Namroo_Chr9                                      17426851   ............................................................  17426910
LJ_jap_Chr9                                      15209910   ............................................................  15209969
Kosh_Chr9                                        16636356   ............................................................  16636415
KY131_Chr9                                       16293734   ............................................................  16293793
Basmati1_Chr9                                    17036222   ............................................................  17036281
02428_Chr9                                       15846448   ............................................................  15846507
LG31_xqGWHBKAU00000009                           16252992   ............................................................  16253051
Akita_xqGWHBKAO00000009                          16397189   ............................................................  16397248
Sasa_xqGWHBKAM00000009                           16765700   ............................................................  16765759
No8_xqGWHBKAL00000009                            16463392   ............................................................  16463451
Gim_xqGWHBKAK00000009                            16717600   ............................................................  16717659
Aikoku_xqGWHBKAJ00000009                         16505495   ............................................................  16505554
TG4_trpJ.fChr9                                   16031973   ............................................................  16032032
TG3_trpJ.fChr9                                   17132442   ............................................................  17132501
TG32_trpJ.fChr9                                  16826815   ............................................................  16826874
TG22_tmpJ.fChr9                                  16180237   ............................................................  16180296
TG22_min_Chr9                                    16401979   ............................................................  16402038
HP44_jap_00021858                                9922       ............................................................  9981
Azucena_japonica_PKQC01000045.1                  13260715   ............................................................  13260774
HEG4_2.0_japonica_JSUF01013673.1                 30677      ............................................................  30736
IRIS_313_10738_admix_CAKYAC010006078.1           4346510    ............................................................  4346451
RPYjapGWHBJWL00000012                            15594231   ............................................................  15594290
lemontJapGWHBFPI00000140                         16260817   ............................................................  16260876
NH168JapGWHBFNY00000001                          12862721   ............................................................  12862780
NH131JapGWHBFMS00000221                          7651747    ............................................................  7651806
NH022JapGWHBFJH00000002                          6585390    ............................................................  6585331
NH001JapGWHBFIP00000001                          12909510   ............................................................  12909569
DomSufid_contig_29                               6581341    ............................................................  6581282
lemont_Chr9                                      16655692   ............................................................  16655751
DHX2_Chr9                                        16490192   ............................................................  16490251
TG31_trpJ.fChr9                                  16335983   ............................................................  16336042
TG18_trpJ.fChr9                                  16845809   ............................................................  16845868
NH162unsuGWHBFNU00000018                         3974398    ............................................................  3974339
TG14_trpJ.fChr9                                  16320884   ............................................................  16320943
CW11_rufiGWHBFHW00000030                         460088     .......................................T....................  460029
CW01_rufiGWHBFHN00000002                         2238049    ............................................................  2238108
CW02_rufiGWHBFHO00000007                         2522230    ............................................................  2522289
CW18_rufiGWHBFID00000030                         3393593    ............................................................  3393534
HP390_jap_00029361                               27327      ............................................................  27268
NH156JapGWHBFNQ00000296                          7611687    ............................................................  7611746
NH147JapGWHBFNI00000246                          5054729    ............................................................  5054670
NH002JapGWHBFIQ00000219                          6677340    ............................................................  6677281
CW22_rufiGWHBFIG00000011                         2944724    ............................................................  2944783
W3078-2_00001699                                 5816       ............................................................  5757
CW05_rufiGWHBFHQ00000019                         933374     ............................................................  933315
W2012_00021660                                   8077       ............................................................  8018
CW15_rufiGWHBFIA00000026                         3234009    ............................................................  3233950
CW12_rufiGWHBFHX00000253                         193550     ............................................................  193491
CW13_rufiGWHBFHY00000012                         2051217    ............................................................  2051158
wild273.fChr9                                    19076417   ............................................................  19076476
CW23_rufiGWHBFIH00000044                         376812     ............................................................  376753
W1739_00012796                                   21763      ............................................................  21704
CW03_unsuGWHBFHP00000111                         2846969    ............................................................  2847028
W0141_00021184                                   8053       ............................................................  7994
CW37_rufiGWHBFIO00000023                         1477444    .......................................T....................  1477503
CW09_rufiGWHBFHU00000028                         1333675    .......................................T....................  1333616
TG54_bas.fChr9                                   23028194   ............................................................  23028253
CW32_rufiGWHBFIJ00000007                         7147436    ............................................................  7147377
CW21_rufiGWHBFIF00000039                         818828     ............................................................  818769
W3095-2_00008790                                 108954     ............................................................  108895
CW08_rufiGWHBFHT00000005                         3823447    ............................................................  3823388
W1979_00017594                                   11889      ............................................................  11948
W1777_00000754                                   94135      ............................................................  94076
CW17_rufiGWHBFIC00000042                         508401     ............................................................  508342
CW14_rufiGWHBFHZ00000026                         3000992    ............................................................  3001051
wild12.fChr9                                     21986071   ............................................................  21986130
CW16_rufiGWHBFIB00000020                         2403015    ............................................................  2403074
Oryza_rufipogon_GWHALOI00000110                  1303083    .......................................T....................  1303024
wild219.fChr9                                    21074314   ............................................................  21074373
CW33_rufiGWHBFIK00000006                         2242469    .......................................T....................  2242528
W1687_00046283                                   6683       .......................................T....................  6624
NH150indGWHBFNL00000017                          3033194    ............................................................  3033253
wild131.fChr9                                    23634809   .......................................T....................  23634869
                                                              \                                                         
                                                              |                                                         
                                                              C
CW19_rufiGWHBFIE00000077                         409854     .......................................T....................  409795
wild111.fChr9                                    22431821   ............................................................  22431880
wild111.fChr9                                    22821887   .......................................T....................  22821946
LB120_Oryza_barthii_PQXQ01047893.1               26448      ............................................................  26384
                                                              \                                                         
                                                              |                                                         
                                                            TCGCT
Oryza_barthii_ABRL03000060.1                     12481516   ............................................................  12481575
NH286bartGWHBFRD00000027                         12709952   ............................................................  12710011
NH283bartGWHBFRA00000022                         1963321    ............................................................  1963380
IRGC_106523_1_rufipogon_JAAMOU010000131.1        356        ............................................................  415
IRGC_106523_1_rufipogon_JAAMOU010000082.1        18536294   ............................................................  18536353
CW35_rufiGWHBFIM00000050                         1797705    .......................................T....................  1797764
R1_rufipogon_GWHACCP00000244                     1876238    .......................................T....................  1876297
TG12_bas.fChr9                                   24961447   ............................................................  24961506
NH167indGWHBFNX00000080                          3783550    ............................................................  3783491
NH279bartGWHBFQW00000022                         182946     ............................................................  182882
                                                              \                                                         
                                                              |                                                         
                                                            TCGCT
CW36_rufiGWHBFIN00000002                         4075846    .......................................T....................  4075787
Taxon_A_Oryza_rufipogon_LONB01001693.1           84912      ..............................................-.............  84970
CW07_rufiGWHBFHS00000063                         207225     .......................................T....................  207166
CW31_rufiGWHBFII00000011                         4820670    .......................................T....................  4820729
WSSM.fChr9                                       3017000    ............................................................  3017059
TG33_ind.fChr9                                   17547296   ............................................................  17547355
HP577_ind_00003127                               19555      ............................................................  19614
GP540_aus_00002463                               27080      ............................................................  27021
GP51_ind_00012508                                160177     ............................................................  160118
R99_indica_QWGD01000403.1                        1931680    ............................................................  1931621
IRIS_313_11786_ind3_CAKYAE010005220.1            2666486    ............................................................  2666545
IRIS_313_12190_indx_CAKXZW010006314.1            2497628    ............................................................  2497687
IR64_indica_BLLQ01000009.1                       14313092   ............................................................  14313151
GM4indGWHBFQH00000032                            2751955    ............................................................  2752014
IR64indGWHBFPZ00000144                           2700260    ............................................................  2700319
NH208indGWHBFPF00000040                          3001310    ............................................................  3001369
NH173indGWHBFOB00000054                          2777555    ............................................................  2777614
NH159indGWHBFNT00000056                          2669456    ............................................................  2669515
NH132indGWHBFMT00000047                          2696321    ............................................................  2696380
NH094indGWHBFLO00000040                          3741660    ............................................................  3741601
NH092indGWHBFLM00000075                          3803068    ............................................................  3803009
NH083indGWHBFLF00000063                          3651829    ............................................................  3651770
NH081indGWHBFLD00000122                          2724865    ............................................................  2724924
NH077indGWHBFLA00000066                          6918354    ............................................................  6918295
MBWXindGWHBFKS00000105                           3721733    ............................................................  3721674
NH057indGWHBFKJ00000099                          2629069    ............................................................  2629010
Co22indGWHBFIX00000014                           3693553    ............................................................  3693494
WSSM_ind_Chr9                                    17896129   ............................................................  17896188
tumba_Chr9                                       17074580   ............................................................  17074639
R527_Chr9                                        17820181   ............................................................  17820240
IR64_Chr9                                        17131570   ............................................................  17131629
FH838_Chr9                                       16942894   ............................................................  16942953
wild65.fChr9                                     21506895   ............................................................  21506954
NH084indGWHBFLG00000016                          2838879    ............................................................  2838938
NH107indGWHBFLZ00000063                          2815647    ............................................................  2815706
NH076indGWHBFKZ00000116                          3761226    ............................................................  3761167
LARHAMUGAD_ind_Chr9                              17267023   ............................................................  17267082
IRGC_52339_1_indica_VYIE01000010.1               17267023   ............................................................  17267082
TG62_aus.fChr9                                   15190713   ............................................................  15190772
TG60_aus.fChr9                                   16418947   ............................................................  16419006
TG53_ind.fChr9                                   17235245   ............................................................  17235304
TG49_aus.fChr9                                   16491357   ............................................................  16491416
TG27_aus.fChr9                                   15853777   ............................................................  15853836
TG11_aus.fChr9                                   20047110   ............................................................  20047169
QUAN9311.fChr9                                   17344377   ............................................................  17344436
W3105_1_aus_00003628                             167815     ............................................................  167756
W1754_00006964                                   12181      ............................................................  12240
W0170_00002549                                   22054      ............................................................  22113
W0123-1_00001644                                 53449      ............................................................  53508
Kasalath_00016945                                12174      ............................................................  12233
GP62_aus_00043073                                6320       ............................................................  6379
GP104_DV_110_aus_00001609                        59336      ............................................................  59277
N_22_aus_LWDA02000129.1                          12448976   ............................................................  12449035
IRIS_313_8554_aus_CAKYAA010006731.1              2004278    ............................................................  2004337
IRIS_313_10879_admix_CAKXZZ010006487.1           3579350    ............................................................  3579291
Oryza_nivara_AWHD02000034.1                      2036720    ............................................................  2036779
N22ausGWHBFQE00000006                            6700029    ............................................................  6699970
KasalathausGWHBFPV00000038                       3471003    ............................................................  3471062
NH144ausGWHBFNF00000173                          3595296    ............................................................  3595237
NH138indGWHBFMZ00000041                          3689125    ............................................................  3689066
NH101indGWHBFLV00000430                          3565114    ............................................................  3565055
NH026ausGWHBFJK00000030                          3720022    ............................................................  3719963
NH008indGWHBFIV00000096                          907011     ............................................................  906952
tianfengB_GWHAORU00000006                        16425861   ............................................................  16425920
N22_Chr9                                         18207105   ............................................................  18207164
G46_Chr9                                         16154420   ............................................................  16154479
D62_Chr9                                         16977094   ............................................................  16977153
CN1_Chr9                                         16145588   ............................................................  16145647
TG70_ind.fChr9                                   17111866   ............................................................  17111925
Oryza_glaberrima_ADWL02000018.1                  13079314   ............................................................  13079373
NH277unsuGWHBFQU00000090                         2006037    ............................................................  2006096
NH275glabGWHBFQT00000026                         6345757    ............................................................  6345693
                                                              \                                                         
                                                              |                                                         
                                                            TCGCT
NH274glabGWHBFQS00000002                         165431     ............................................................  165367
                                                              \                                                         
                                                              |                                                         
                                                            TCGCT
NH273glabGWHBFQR00000009                         12698973   ............................................................  12699032
NH271glabGWHBFQP00000002                         6335132    ............................................................  6335068
                                                              \                                                         
                                                              |                                                         
                                                            TCGCT
NH270glabGWHBFQO00000112                         12862460   ............................................................  12862519
NH267glabGWHBFQL00000008                         6386497    ............................................................  6386433
                                                              \                                                         
                                                              |                                                         
                                                            TCGCT
NH266glabGWHBFQK00000107                         178826     ............................................................  178762
                                                              \                                                         
                                                              |                                                         
                                                            TCGCT
NH265glabGWHBFQJ00000054                         6354480    ............................................................  6354416
                                                              \                                                         
                                                              |                                                         
                                                            TCGCT
CG14_glaberrima_Chr9                             15463310   ............................................................  15463369
CR071_ind_JAKEPP010000048.1                      2631801    ............................................................  2631742
NH285bartGWHBFRC00000234                         170566     ............................................................  170502
                                                              \                                                         
                                                              |                                                         
                                                            TCGCT
TG87_kasalath.fChr5                              35294764   ............................................................  35294705
TG80_G46B.fChr9                                  15833530   ............................................................  15833590
                                                                                                          \             
                                                                                                          |             
                                                                                                          C
TG55_ind.fChr9                                   16973266   ............................................................  16973325
NATELBORO_aus_Chr9                               16828249   ............................................................  16828308
IRGC_34749_1_aus_VYIG01000013.1                  16828249   ............................................................  16828308
IRIS_313_11360_aro_CAKXZV010006627.1             3503080    .......................................T....................  3503021
NH278bartGWHBFQV00000035                         6373426    ............................................................  6373362
                                                              \                                                         
                                                              |                                                         
                                                            TCGCT
W1698_00002608                                   24150      ............................................................  24091
TG88_ind.fChr9                                   16904504   ............................................................  16904563
GP124_DNJ_126_aus_00013303                       12534      ............................................................  12593
Tetep_indica_QQAJ01000009.2                      18606714   ............................................................  18606773
Tetep_indica_LQHG01000788.1                      19543      ............................................................  19602
Tadukan_Indica_LQHF01001496.1                    24111      ............................................................  24048
                                                               \                                                        
                                                               |                                                        
                                                            GCTC
Tetep_aindGWHBFQG00000044                        3734971    ............................................................  3734908
                                                               \                                                        
                                                               |                                                        
                                                            GCTC
NH192indGWHBFOR00000096                          3869943    ............................................................  3869880
                                                               \                                                        
                                                               |                                                        
                                                            GCTC
NH187indGWHBFON00000010                          2566972    ............................................................  2567031
NH157indGWHBFNR00000029                          3772275    ............................................................  3772212
                                                               \                                                        
                                                               |                                                        
                                                            GCTC
NH118indGWHBFMJ00000052                          2835313    ............................................................  2835372
NH112indGWHBFMD00000079                          3704405    ............................................................  3704342
                                                               \                                                        
                                                               |                                                        
                                                            GCTC
NH110indGWHBFMB00000093                          2710032    ............................................................  2710091
NH091indGWHBFLL00000013                          2881998    ............................................................  2882057
NH085indGWHBFLH00000066                          3031933    ............................................................  3031992
NH065indGWHBFKQ00000014                          6738051    ............................................................  6737988
                                                               \                                                        
                                                               |                                                        
                                                            GCTC
CW10_rufiGWHBFHV00000016                         3732470    ............................................................  3732407
                                                               \                                                        
                                                               |                                                        
                                                            GCTC
CW06_unsuGWHBFHR00000017                         3719604    ............................................................  3719541
                                                               \                                                        
                                                               |                                                        
                                                            GCTC
Oryza_glumipatula_ALNU03000061.1                 2209707    ............................................................  2209766
NH281bartGWHBFQY00000006                         6426952    ............................................................  6426888
                                                              \                                                         
                                                              |                                                         
                                                            TCGCT
TG84_ind.fChr9                                   17306649   ............................................................  17306708
HP517_1_ind_00008485                             37527      ............................................................  37464
                                                               \                                                        
                                                               |                                                        
                                                            GCTC
HP486_ind_00002511                               19423      ............................................................  19482
HP383_ind_00029897                               19533      ............................................................  19592
HP362_2_ind_00002424                             19155      ............................................................  19214
Taichung_Native_1_indica_JACXSC010000009.1       17371702   ............................................................  17371761
NH222indGWHBFPR00000160                          3792165    ............................................................  3792102
                                                               \                                                        
                                                               |                                                        
                                                            GCTC
NH219indGWHBFPO00000043                          3703326    ............................................................  3703263
                                                               \                                                        
                                                               |                                                        
                                                            GCTC
NH199indGWHBFOX00000184                          2715012    ............................................................  2715071
NH196indGWHBFOU00000079                          3736217    ............................................................  3736154
                                                               \                                                        
                                                               |                                                        
                                                            GCTC
NH190indGWHBFOP00000246                          2765613    ............................................................  2765672
NH183indGWHBFOK00000058                          3856805    ............................................................  3856742
                                                               \                                                        
                                                               |                                                        
                                                            GCTC
NH182indGWHBFOJ00000209                          3714422    ............................................................  3714359
                                                               \                                                        
                                                               |                                                        
                                                            GCTC
NJ6indGWHBFOI00000046                            2231697    ............................................................  2231756
NH179indGWHBFOH00000026                          3703996    ............................................................  3703933
                                                               \                                                        
                                                               |                                                        
                                                            GCTC
NH170indGWHBFNZ00000056                          3705568    ............................................................  3705505
                                                               \                                                        
                                                               |                                                        
                                                            GCTC
NH151indGWHBFNM00000015                          6774864    ............................................................  6774801
                                                               \                                                        
                                                               |                                                        
                                                            GCTC
NH140indGWHBFNB00000060                          3801686    ............................................................  3801623
                                                               \                                                        
                                                               |                                                        
                                                            GCTC
NH130indGWHBFMR00000063                          2771239    ............................................................  2771298
NH123indGWHBFMN00000037                          2794678    ............................................................  2794737
NH116indGWHBFMH00000038                          17200471   ............................................................  17200530
NH104indGWHBFLX00000022                          3732792    ............................................................  3732729
                                                               \                                                        
                                                               |                                                        
                                                            GCTC
NH074indGWHBFKX00000148                          2720499    ............................................................  2720558
NH073indGWHBFKW00000059                          3706416    ............................................................  3706353
                                                               \                                                        
                                                               |                                                        
                                                            GCTC
NH070indGWHBFKU00000051                          2734381    ............................................................  2734440
NH069indGWHBFKT00000044                          5589187    ............................................................  5589246
NH064indGWHBFKP00000029                          2730235    ............................................................  2730294
NH063indGWHBFKO00000170                          3743469    ............................................................  3743406
                                                               \                                                        
                                                               |                                                        
                                                            GCTC
NH021indGWHBFJG00000072                          2330542    ............................................................  2330601
NH019indGWHBFJF00000130                          3852327    ............................................................  3852264
                                                               \                                                        
                                                               |                                                        
                                                            GCTC
NH007indGWHBFIU00000014                          3037564    ............................................................  3037623
NH280bartGWHBFQX00000083                         6288147    ............................................................  6288083
                                                              \                                                         
                                                              |                                                         
                                                            TCGCT
TG76_ind.fChr9                                   15571787   ............................................................  15571846
NH177indGWHBFOF00000082                          3750328    ............................................................  3750265
                                                               \                                                        
                                                               |                                                        
                                                            GCTC
TG82_ind.fChr9                                   15723912   ............................................................  15723971
TG75_tmpJ.fChr9                                  25128700   ............................................................  25128759
TG6_aus.fChr9                                    16608596   ............................................................  16608655
TG68_ind.fChr9                                   17046901   ............................................................  17046960
TG61_ind.fChr9                                   16910045   ............................................................  16910104
TG59_ind.fChr9                                   17721116   ............................................................  17721175
TG52_trpJ.fChr9                                  16850122   ............................................................  16850181
TG28_ind.fChr9                                   21117801   ............................................................  21117860
TG24_ind.fChr9                                   20577894   ............................................................  20577953
TG21_ind.fChr9                                   17002206   ............................................................  17002265
TG10_xian.fChr9                                  16780118   ............................................................  16780177
HP492_ind_00026727                               19566      ............................................................  19625
HP407_ind_00012415                               23114      ............................................................  23173
HP396_ind_00022162                               145954     ............................................................  145895
HP274_ind_00032413                               19562      ............................................................  19621
HP263_ind_00002484                               26876      ............................................................  26817
HP119_ind_00014335                               97824      ............................................................  97765
GLA4_00002822                                    23105      ............................................................  23164
9311_indica_JACJVK010000215.1                    1059198    ............................................................  1059139
ZS97_CP056060.1                                  16080523   ............................................................  16080582
9311_indica_PKRX01000012.1                       17273660   ............................................................  17273719
ZS97_LBBA01015381.1                              658826     ............................................................  658885
Jiayu_253_indica_JAGTXN010000012.1               17589741   ............................................................  17589800
9311_indica_JACJVL010000008.1                    17938842   ............................................................  17938901
9311_AAAA02027571.1                              45882      ............................................................  45823
Lh9_indGWHBJWJ00000003                           17085143   ............................................................  17085202
9311indGWHBFPX00000077                           3702541    ............................................................  3702482
NH220indGWHBFPP00000052                          3670798    ............................................................  3670739
NH214indGWHBFPK00000077                          2715071    ............................................................  2715130
NH213indGWHBFPJ00000042                          5140018    ............................................................  5139959
Cy1BindGWHBFPH00000048                           3666897    ............................................................  3666838
NH210indGWHBFPG00000058                          6979861    ............................................................  6979802
NH207indGWHBFPE00000048                          3672342    ............................................................  3672283
NH202indGWHBFOZ00000022                          2801209    ............................................................  2801268
NH197indGWHBFOV00000093                          3714258    ............................................................  3714199
NH194indGWHBFOT00000125                          2698659    ............................................................  2698718
LCHindGWHBFOG00000050                            2771819    ............................................................  2771878
R42unsuGWHBFNV00000095                           6754232    ............................................................  6754173
NH143indGWHBFNE00000039                          2227812    ............................................................  2227871
gZS97BindGWHBFNA00000070                         3712602    ............................................................  3712543
NH134indGWHBFMV00000042                          2927182    ............................................................  2927123
NH133indGWHBFMU00000067                          6338083    ............................................................  6338024
NH129indGWHBFMQ00000076                          2727069    ............................................................  2727128
NH113indGWHBFME00000078                          3710094    ............................................................  3710035
NH109indGWHBFMA00000093                          2239302    ............................................................  2239361
GLA15indGWHBFLW00000040                          3669410    ............................................................  3669351
NH100indGWHBFLU00000057                          2773738    ............................................................  2773797
NH099indGWHBFLT00000084                          2757281    ............................................................  2757340
NH098indGWHBFLS00000105                          2696807    ............................................................  2696866
NH097indGWHBFLR00000058                          2719220    ............................................................  2719279
TQ_indGWHBFLN00000115                            7016596    ............................................................  7016655
NH090indGWHBFLK00000137                          3691599    ............................................................  3691540
NH082indGWHBFLE00000015                          2953946    ............................................................  2954005
NH080indGWHBFLC00000031                          387042     ............................................................  386983
NH058indGWHBFKK00000053                          2755437    ............................................................  2755496
NH055indGWHBFKH00000055                          2145437    ............................................................  2145496
NTHindGWHBFKG00000058                            3713945    ............................................................  3713886
GLA4indGWHBFKF00000049                           2754024    ............................................................  2754083
AJNTindGWHBFKE00000062                           2742252    ............................................................  2742311
NJ11indGWHBFKD00000112                           2736307    ............................................................  2736366
NH045indGWHBFJZ00000090                          3806778    ............................................................  3806719
NH036indGWHBFJS00000114                          559561     ............................................................  559502
NH009indGWHBFIW00000021                          2837635    ............................................................  2837694
R9311_GWHBEBR00000009                            17230846   ............................................................  17230905
zs97RS3_GWHBCKZ00000009                          16080523   ............................................................  16080582
YX1_Chr9                                         17196690   ............................................................  17196749
TM_ind_Chr9                                      17256001   ............................................................  17256060
II32_Chr9                                        15986273   ............................................................  15986332
FS32_Chr9                                        16166251   ............................................................  16166310
Digu_ind_Chr9                                    15997039   ............................................................  15997098
9311Chr9                                         17818151   ............................................................  17818210
TG8_ind.fChr9                                    17202080   ............................................................  17202139
TG50_indChr9                                     17019265   ............................................................  17019324
NH284bartGWHBFRB00000002                         12682235   ............................................................  12682294
IR26indGWHBFQC00000047                           3659046    ............................................................  3658987
RD23indGWHBFPN00000058                           3645576    ............................................................  3645517
TQxhindGWHBFMP00000002                           3608363    ............................................................  3608304
TG58_ind.fChr8                                   34748234   ............................................................  34748175
RP_Bio_226_indica_CP012617.1                     13840338   ............................................................  13840397
IRGC_26624_2_indica_VXJI01000011.1               17320960   ............................................................  17321019
TG86_ind.fChr9                                   26548748   ............................................................  26548807
TG85_bas.fChr9                                   17181913   ............................................................  17181972
TG83_ind.fChr9                                   17207156   ............................................................  17207215
TG7_ind.fChr12                                   30264880   ............................................................  30264821
TG78_ind.fChr9                                   8072139    ............................................................  8072198
TG64_trpJ.fChr9                                  18521034   ............................................................  18521093
TG5_ind.fChr9                                    16488037   ............................................................  16488096
TG51_ind.fChr9                                   24438440   ............................................................  24438499
TG45_TCN1.fChr9                                  17459459   ............................................................  17459518
TG30_ind.fChr9                                   17708998   ............................................................  17709057
PR106_ind_Chr9                                   17855066   ............................................................  17855125
LIMA_ind_Chr9                                    16980468   ............................................................  16980527
GP772_1_ind_00014035                             30640      ............................................................  30581
GP72_ind_00007870                                97961      ............................................................  97902
GP3__ind_00012279                                58827      ............................................................  58768
GP22_IR_2797_115_30_ind_00006487                 23332      ............................................................  23391
DHX2_00003349                                    164608     ............................................................  164549
R498_CP018165.1                                  17780559   ............................................................  17780618
R600_indica_VYYU01000009.1                       17809393   ............................................................  17809452
IRGC_65972_1_indica_VYIF01000014.1               17649807   ............................................................  17649866
IRGC_53418_1_indica_VYIB01000012.1               17855066   ............................................................  17855125
IRGC_81487_1_indica_VXJH01000012.1               16980468   ............................................................  16980527
IR64_indica_RWKJ01000091.1                       4152124    ............................................................  4152183
IR8_indica_MPPV01000051.1                        2930909    ............................................................  2930968
KMR3_indica_gi|1030291002|gb|LVCG01000012.1|     19793      ............................................................  19852
Minghui63_indicaLNNK02000014.1                   5525666    ............................................................  5525725
Minghui63_indicaLBAZ01019352.1                   83653      ............................................................  83712
IRIS_313_10059_temp_CAKYAD010000041.1            5920426    ............................................................  5920367
IRIS_313_10314_indx_CAKXZY010006985.1            2627906    ............................................................  2627965
HR12_Indica_AZTA02000009.1                       10781333   ............................................................  10781392
DGBindGWHBFQI00000018                            3760244    ............................................................  3760185
Miyang46indGWHBFQA00000037                       3702453    ............................................................  3702394
PA64SunsuGWHBFPW00000069                         3705061    ............................................................  3705002
IR8indGWHBFPU00000062                            3682141    ............................................................  3682082
NH215indGWHBFPL00000043                          2708062    ............................................................  2708121
NH206indGWHBFPD00000013                          2872981    ............................................................  2873040
NH203indGWHBFPA00000030                          2766235    ............................................................  2766294
NH198indGWHBFOW00000045                          3680730    ............................................................  3680671
IR24indGWHBFOM00000048                           2765716    ............................................................  2765775
NH184indGWHBFOL00000024                          3649023    ............................................................  3648964
NH166indGWHBFNW00000052                          3901533    ............................................................  3901474
NH158indGWHBFNS00000040                          2692266    ............................................................  2692325
NH153indGWHBFNO00000049                          7017306    ............................................................  7017247
NH136indGWHBFMX00000069                          2771633    ............................................................  2771692
NH120indGWHBFML00000112                          2727729    ............................................................  2727788
NH111indGWHBFMC00000044                          3690501    ............................................................  3690442
NH105indGWHBFLY00000094                          6942158    ............................................................  6942099
NH079indGWHBFLB00000022                          3724942    ............................................................  3724883
NH056indGWHBFKI00000052                          2781700    ............................................................  2781759
NH042indGWHBFJX00000017                          2849522    ............................................................  2849581
NH035indGWHBFJR00000105                          2935497    ............................................................  2935556
NH029indGWHBFJN00000058                          2690795    ............................................................  2690854
NH028indGWHBFJM00000056                          2951320    ............................................................  2951379
NH027indGWHBFJL00000062                          3708232    ............................................................  3708173
NH025indGWHBFJJ00000055                          6808181    ............................................................  6808122
NH024indGWHBFJI00000074                          2211261    ............................................................  2211320
NH018indGWHBFJE00000010                          3766378    ............................................................  3766319
NH014indGWHBFJB00000049                          3685546    ............................................................  3685487
NH012indGWHBFIZ00000217                          5195987    ............................................................  5195928
NH011indGWHBFIY00000022                          2293679    ............................................................  2293738
J4155S_GWHBJTP00000009                           17625955   ............................................................  17626014
LK638S_GWHBJTN00000009                           16934151   ............................................................  16934210
Huazhan_GWHBJTM00000009                          17585829   ............................................................  17585888
MH63RS3_GWHBCKY00000009                          17865816   ............................................................  17865875
MH63KL1_GWHBCKX00000012                          18098129   ............................................................  18098188
huazhan_GWHAORT00000009                          17435653   ............................................................  17435712
Y58S_Chr9                                        16251633   ............................................................  16251692
Y3551_Chr9                                       17903995   ............................................................  17904054
S548_indChr9                                     17882991   ............................................................  17883050
R498_Chr9                                        17780559   ............................................................  17780618
Guang8_Chr9                                      17503105   ............................................................  17503164
Gui630_Chr9                                      17185040   ............................................................  17185099
TG77_ind.fChr9                                   22759689   ............................................................  22759748
TG56_ind.fChr9                                   17595792   ............................................................  17595851
TG16_ind.fChr9                                   19138559   ............................................................  19138618
TG13_xian.fChr9                                  17325937   ............................................................  17325996
HP327_ind_00008688                               63068      ............................................................  63009
NH174indGWHBFOC00000012                          2734819    ............................................................  2734878
NH115indGWHBFMG00000057                          2967931    ............................................................  2967990
AZZindGWHBFMF00000079                            2234701    ............................................................  2234760
NH044indGWHBFJY00000203                          6765512    ............................................................  6765453
NH006indGWHBFIT00000066                          6863286    ............................................................  6863227
W0128_00002967                                   2298       ............................................................  2357
PeiAi64S_indica_AVAD01030447.1                   26254      ............................................................  26313
TG43_ind.fChr9                                   17874886   ............................................................  17874945
TG1_xian.fChr9                                   16281319   ............................................................  16281378
TG42_ind.fChr9                                   17162968   ............................................................  17163027
PQXR01034884                                     16067      ............................................................  16126
NH224indGWHBFPT00000015                          6854416    ............................................................  6854357
J4115_Contig137END                               26550      ............................................................  26609
liuxu_indica_WGGU01000010.1                      17018464   ............................................................  17018523
NH066indGWHBFKR00000021                          2793345    ............................................................  2793404
NH268glabGWHBFQM00000054                         12898283   ............................................................  12898342
NH272glabGWHBFQQ00000013                         2833367    ............................................................  2833426
NH269glabGWHBFQN00000035                         6338502    ............................................................  6338438
                                                              \                                                         
                                                              |                                                         
                                                            TCGCT
NH216indGWHBFPM00000057                          3694697    ............................................................  3694638
J23B_ind_JAKEPO010000045.1                       2848596    ..............................................-.............  2848654
J4115_Chr9                                       16956485   ........-...................................................  16956543
IL50_13_indica_gi|1030303404|gb|LVCH01001603.1|  13114      ............................................................  13055
c117700204.Contig1                               3958       ............................................................  3899
J4115_Contig92END                                24038      ..............................................-.............  24096
kasalath_chr09                                   15787327   .....................                                         15787347
WYG7_00017067                                    23399      ............................................................  23340
C1813_jap_CP101152.1                             6710229    ............................................................  6710170
Shennong_265_japonica_QWGC01000010.1             3654569    ............................................................  3654628
WYJ3JapGWHBFQB00000150                           6588388    ............................................................  6588329
NH137JapGWHBFMY00000037                          13635359   ............................................................  13635418
WYJ7JapGWHBFKV00000002                           2863924    ............................................................  2863983
QCL2JapGWHBFJT00000177                           6549960    ............................................................  6549901
LG5_xqGWHBKAV00000009                            16643020   ............................................................  16643079
NG39_xqGWHBKAT00000009                           16402068   ............................................................  16402127
YF47_xqGWHBKAR00000009                           16485792   ............................................................  16485851
WYG3_xqGWHBKAQ00000009                           16435512   ............................................................  16435571
SN265_xqGWHBKAP00000009                          16478771   ............................................................  16478830
Toyo_xqGWHBKAN00000009                           16463548   ............................................................  16463607
B88_Oryza_barthii_PTLQ01066000.1                 8272       ............................................................  8208
                                                              \                                                         
                                                              |                                                         
                                                            TCGCT
RD23_Oryza_longistaminata_LQBC01000305.1         280528     ...................................................T........  280461
                                                               \                                                        
                                                               |                                                        
                                                            GCTCGCTC
Co39_Indica_SWLY01004919.1                       1870       ............................................................  1811
Co39_Indica_LQHE01004216.1                       8351       ............................................................  8292
Oryza_longistaminata_AMDW01060763.1              3625       ..............................................T.............  3558
                                                               \                                                        
                                                               |                                                        
                                                            GCTCGCTC
W2112_Oryza_meridionalis_ALNW03000193.1          2369946    ........-...................................................  2370004
Taxon_B_Oryza_meridionalis_LONC01002230.1        43067      ........-.....................................-.............  43124
W11_longistam_GWHALOJ00000889                    426714     ............................................................  426655
W0002_Oryza_officinalis_BDMV01000009.1           25872898   ---..A..-.........................................---...T...  25872950
PPR1_alta_GWHAZTO00000009                        21482482   ---..A..-.........................................---...T...  21482534
PPR1_alta_GWHAZTO00000021                        20325603   ---.....-.........................--..........-.....-.-.....  20325653
Oryza_punctata_AVCL02000071.1                    16091820   ........-..........................................--.......  16091876
JAIFGZ020000478.1                                5245825    ---........-......................--.........--.....-.......  5245775
australiensis.2.JAIFGZ010001001.1                5245825    ---........-......................--.........--.....-.......  5245775
Koshihikari_japonica_BABO01486714.1              6327       ............................................................  6386
Oryza_coarctata_WLYV01002669.1                   974051     .A.G.G.TGT..C...-.-.-.CC..-..-.....GC.--ATT.A.-A..A.-.A.-..-  974003
Pcoar.1_coarctata.1.JAAAWL010000450.1            336218     .A.G.G.TGT..C...-.-.-.CC..-..-.....GC.--ATT.A.-A..A.-.A.-..-  336170
Oryza_coarctata_WLYV01053323.1                   216375     ..........-A......-----......-..-..................TC.......  216324
Pcoar.1_coarctata.1.JAAAWL010000058.1            289617     ..........-A......-----......-..-..................TC.......  289668
PeiAi64S_indica_AVAD01001907.1                   126        ............................................................  185
[truncated: 9,297,062 more chars]
